# Supplementary material for: Systems Genetic Identification of Mitochondrion-Associated Alzheimer’s Disease Genes and Implications for Disease Risk Prediction
Source: Biomedicines. 2022 Jul 24;10(8):1782. doi: 10.3390/biomedicines10081782 (PMC9330299; doi:10.3390/biomedicines10081782)
Supplement: Supplementary file 1 [file biomedicines-10-01782-s001.zip]

Archive with 2 entries (2 files):
- SUPPLEMENT FIGURES-r1.pdf
- SUPPLEMENT TABLES-r1.xlsx
