# Supplementary material for: Systems Genetic Identification of Mitochondrion-Associated Alzheimer’s Disease Genes and Implications for Disease Risk Prediction
Source: Biomedicines. 2022 Jul 24;10(8):1782. doi: 10.3390/biomedicines10081782 (PMC9330299; doi:10.3390/biomedicines10081782)
Supplement: Supplementary file 1 [file biomedicines-10-01782-s001.zip › SUPPLEMENT TABLES-r1.xlsx]

## Sheet: Table S1
Supplementary Table S1. List of nine significant MT-SNPs related to AD risk
CHROM	ALLELE	BP	A1	OR	STAT	P	MAP LOCUS	DESCRIPTION	RELATE DISEASE	REF(PMID）
gi|251831106|ref|NC_012920.1|	m.114C>T	114	T	2.037	2.013	0.04411	MT-OHR; MT-HV2(MT-CR)	H-strand origins; Hypervariable segment 2	schizophrenia; bipolar disorder; major depressive disorder	19290059
gi|251831106|ref|NC_012920.1|	m.152T>C	152	C	1.259	2.348	0.01887	MT-OHR; MT-HV3 (MT-CR)	H-strand origins; Hypervariable segment 3	——	22288660
gi|251831106|ref|NC_012920.1|	m.295C>T	295	T	1.32	2.015	0.04387	MT-TFY (MT-CR)	mtTF1 binding site; H-strand origins; Hypervariable segment 2	Low VO2max response	33064405; 33420243
gi|251831106|ref|NC_012920.1|	m.310C>T	310	T	1.209	2.168	0.03015	MT-CSB2; MT-OHR; MT-HV2(MT-CR)	Conserved sequence block 2; H-strand origins;Hypervariable segment 2	Possible protective factor for normal tension glaucoma	30312593
gi|251831106|ref|NC_012920.1|	m.462C>T	462	T	1.409	2.285	0.02231	MT-HV3 (MT-CR)	Hypervariable segment 3	Low VO2max response	33420243: 33064405
gi|251831106|ref|NC_012920.1|	m.482T>C	482	C	2.532	2.743	0.006088	MT-HV3 (MT-CR)	Hypervariable segment 3	——	——
gi|251831106|ref|NC_012920.1|	m.3394T>C	3394	C	2.026	2.126	0.03353	MT-ND1	NADH Dehydrogenase subunit 1	Alzheimer ;Parkinson Disease	31734880; 33304899
gi|251831106|ref|NC_012920.1|	m.6371T>C	6371	T	2.38	2.439	0.01474	MT-CO1	Cytochrome c oxidase subunit I	Motor Neuron Disease; Prostate Cancer;Leber hereditary optic neuropathy;Sepsis susceptibility;Alzheimer Disease	9450776: 16892079; 17003408; 30207067; 28208064
gi|251831106|ref|NC_012920.1|	m.13966A>G	13966	G	2.211	2.345	0.01904	MT-ND5	NADH dehydrogenase subunit 5	Leigh Disease ; MELAS; Ca2+ downregulation; Increased MS risk / higher freq in PD-ADS	17400793; 29987491; 30369864

## Sheet: TableS2
Supplementary Table S2. Summary of TENM2 differential expression results in the scREAD dataset
gene	a_data_id	b_data_id	p_val	avg_logFC	pct_1	pct_2	p_val_adj	cell typt	type	a_species	a_condition	a_region	a_gender	b_species	b_condition	b_region	b_gender	description	hint	value	desc
TENM2	AD00102	AD01103	8.687295510491021e-163	0.413524	0.854	0.169	0.00e+0	Excitatory neurons	a_vs_b	Human	Disease	Prefrontal cortex	Male	Human	Disease	Prefrontal cortex	Male	Disease vs disease (different region)	AD01103 (H-AD-Prefrontal_cortex_BA9-Male_001) vs AD00102 (H-AD.late-Prefrontal cortex-Male_001)	AD01103 vs AD00102	AD00102(Male,Disease,Prefrontal cortex) vs AD01103(Male,Disease,Prefrontal cortex)
TENM2	AD00103	AD01104	2.5531332918693603e-30	0.397633	0.834	0.246	0.00e+0	Excitatory neurons	a_vs_b	Human	Disease	Prefrontal cortex	Female	Human	Disease	Prefrontal cortex	Female	Disease vs disease (different region)	AD01104 (H-AD-Prefrontal_cortex_BA9-Female_001) vs AD00103 (H-AD.late-Prefrontal cortex-Female_001)	AD01104 vs AD00103	AD00103(Female,Disease,Prefrontal cortex) vs AD01104(Female,Disease,Prefrontal cortex)
TENM2	AD00104	AD00101	3.04585967107124e-53	0.468471	0.854	0.63	0.00e+0	Excitatory neurons	a_vs_b	Human	Disease	Prefrontal cortex	Male	Human	Control	Prefrontal cortex	Male	Disease vs control (same region)	AD00101 (H-H-Prefrontal cortex-Male) vs AD00104 (H-AD.early-Prefrontal cortex-Male_001)	AD00101 vs AD00104	AD00104(Male,Disease,Prefrontal cortex) vs AD00101(Male,Control,Prefrontal cortex)
TENM2	AD00104	AD01103	4.3765146647919004e-14	-0.366147	0.447	0.169	0.00e+0	Excitatory neurons	a_vs_b	Human	Disease	Prefrontal cortex	Male	Human	Disease	Prefrontal cortex	Male	Disease vs disease (different region)	AD01103 (H-AD-Prefrontal_cortex_BA9-Male_001) vs AD00104 (H-AD.early-Prefrontal cortex-Male_001)	AD01103 vs AD00104	AD00104(Male,Disease,Prefrontal cortex) vs AD01103(Male,Disease,Prefrontal cortex)
TENM2	AD00105	AD00106	2.33326430823071e-7	-0.434431	0.447	0.539	0.00e+0	Excitatory neurons	a_vs_b	Human	Disease	Prefrontal cortex	Female	Human	Control	Prefrontal cortex	Female	Disease vs control (same region)	AD00106 (H-H-Prefrontal cortex-Female) vs AD00105 (H-AD.early-Prefrontal cortex-Female_001)	AD00106 vs AD00105	AD00105(Female,Disease,Prefrontal cortex) vs AD00106(Female,Control,Prefrontal cortex)
TENM2	AD00105	AD01104	0.454597653011892	-0.349608	0.038	0.246	0.00e+0	Excitatory neurons	a_vs_b	Human	Disease	Prefrontal cortex	Female	Human	Disease	Prefrontal cortex	Female	Disease vs disease (different region)	AD01104 (H-AD-Prefrontal_cortex_BA9-Female_001) vs AD00105 (H-AD.early-Prefrontal cortex-Female_001)	AD01104 vs AD00105	AD00105(Female,Disease,Prefrontal cortex) vs AD01104(Female,Disease,Prefrontal cortex)
TENM2	AD00107	AD00101	0.0103996343104639	-0.32995	0.087	0.63	0.00e+0	Excitatory neurons	a_vs_b	Human	Disease	Prefrontal cortex	Male	Human	Control	Prefrontal cortex	Male	Disease vs control (same region)	AD00101 (H-H-Prefrontal cortex-Male) vs AD00107 (H-AD-Prefrontal cortex-Male_001)	AD00101 vs AD00107	AD00107(Male,Disease,Prefrontal cortex) vs AD00101(Male,Control,Prefrontal cortex)
TENM2	AD00107	AD00102	1.3564642272679699e-33	1.41545	0.447	0.854	0.00e+0	Excitatory neurons	a_vs_b	Human	Disease	Prefrontal cortex	Male	Human	Disease	Prefrontal cortex	Male	Disease vs disease (same region)	AD00102 (H-AD.late-Prefrontal cortex-Male_001) vs AD00107 (H-AD-Prefrontal cortex-Male_001)	AD00102 vs AD00107	AD00107(Male,Disease,Prefrontal cortex) vs AD00102(Male,Disease,Prefrontal cortex)
TENM2	AD00107	AD00104	0	1.55649	0.854	0.835	0.00e+0	Excitatory neurons	a_vs_b	Human	Disease	Prefrontal cortex	Male	Human	Disease	Prefrontal cortex	Male	Disease vs disease (same region)	AD00104 (H-AD.early-Prefrontal cortex-Male_001) vs AD00107 (H-AD-Prefrontal cortex-Male_001)	AD00104 vs AD00107	AD00107(Male,Disease,Prefrontal cortex) vs AD00104(Male,Disease,Prefrontal cortex)
TENM2	AD00107	AD00205	1.97982543850714e-55	2.03668	0.834	0.384	0.00e+0	Excitatory neurons	a_vs_b	Human	Disease	Prefrontal cortex	Male	Human	Disease	Entorhinal Cortex	Male	Disease vs disease (different region)	AD00205 (H-AD.Braak 2-Entorhinal cortex -Male_001) vs AD00107 (H-AD-Prefrontal cortex-Male_001)	AD00205 vs AD00107	AD00107(Male,Disease,Prefrontal cortex) vs AD00205(Male,Disease,Entorhinal Cortex)
TENM2	AD00107	AD00206	1.3728232447598001e-52	1.30949	0.558	0.67	0.00e+0	Excitatory neurons	a_vs_b	Human	Disease	Prefrontal cortex	Male	Human	Disease	Entorhinal Cortex	Male	Disease vs disease (different region)	AD00206 (H-AD.Braak 6-Entorhinal cortex -Male_001) vs AD00107 (H-AD-Prefrontal cortex-Male_001)	AD00206 vs AD00107	AD00107(Male,Disease,Prefrontal cortex) vs AD00206(Male,Disease,Entorhinal Cortex)
TENM2	AD00108	AD00101	0.0752524439069324	0.372741	0.107	0.63	0.00e+0	Excitatory neurons	a_vs_b	Human	Disease	Prefrontal cortex	Male	Human	Control	Prefrontal cortex	Male	Disease vs control (same region)	AD00101 (H-H-Prefrontal cortex-Male) vs AD00108 (H-AD-Prefrontal cortex-Male_002)	AD00101 vs AD00108	AD00108(Male,Disease,Prefrontal cortex) vs AD00101(Male,Control,Prefrontal cortex)
TENM2	AD00108	AD00102	9.50613419525968e-301	0.626022	0.812	0.854	0.00e+0	Excitatory neurons	a_vs_b	Human	Disease	Prefrontal cortex	Male	Human	Disease	Prefrontal cortex	Male	Disease vs disease (same region)	AD00102 (H-AD.late-Prefrontal cortex-Male_001) vs AD00108 (H-AD-Prefrontal cortex-Male_002)	AD00102 vs AD00108	AD00108(Male,Disease,Prefrontal cortex) vs AD00102(Male,Disease,Prefrontal cortex)
TENM2	AD00108	AD00104	5.24422286479509e-94	0.701818	0.819	0.835	0.00e+0	Excitatory neurons	a_vs_b	Human	Disease	Prefrontal cortex	Male	Human	Disease	Prefrontal cortex	Male	Disease vs disease (same region)	AD00104 (H-AD.early-Prefrontal cortex-Male_001) vs AD00108 (H-AD-Prefrontal cortex-Male_002)	AD00104 vs AD00108	AD00108(Male,Disease,Prefrontal cortex) vs AD00104(Male,Disease,Prefrontal cortex)
TENM2	AD00108	AD00205	0.000106257319076085	0.588713	0.558	0.384	0.00e+0	Excitatory neurons	a_vs_b	Human	Disease	Prefrontal cortex	Male	Human	Disease	Entorhinal Cortex	Male	Disease vs disease (different region)	AD00205 (H-AD.Braak 2-Entorhinal cortex -Male_001) vs AD00108 (H-AD-Prefrontal cortex-Male_002)	AD00205 vs AD00108	AD00108(Male,Disease,Prefrontal cortex) vs AD00205(Male,Disease,Entorhinal Cortex)
TENM2	AD00108	AD00206	3.10153321759391e-22	1.86053	0.558	0.67	0.00e+0	Excitatory neurons	a_vs_b	Human	Disease	Prefrontal cortex	Male	Human	Disease	Entorhinal Cortex	Male	Disease vs disease (different region)	AD00206 (H-AD.Braak 6-Entorhinal cortex -Male_001) vs AD00108 (H-AD-Prefrontal cortex-Male_002)	AD00206 vs AD00108	AD00108(Male,Disease,Prefrontal cortex) vs AD00206(Male,Disease,Entorhinal Cortex)
TENM2	AD00109	AD00103	0	1.55713	0.812	0.812	0.00e+0	Excitatory neurons	a_vs_b	Human	Disease	Prefrontal cortex	Female	Human	Disease	Prefrontal cortex	Female	Disease vs disease (same region)	AD00103 (H-AD.late-Prefrontal cortex-Female_001) vs AD00109 (H-AD-Prefrontal cortex-Female_001)	AD00103 vs AD00109	AD00109(Female,Disease,Prefrontal cortex) vs AD00103(Female,Disease,Prefrontal cortex)
TENM2	AD00109	AD00105	1.9408728671353298e-16	0.506167	0.579	0.865	0.00e+0	Excitatory neurons	a_vs_b	Human	Disease	Prefrontal cortex	Female	Human	Disease	Prefrontal cortex	Female	Disease vs disease (same region)	AD00105 (H-AD.early-Prefrontal cortex-Female_001) vs AD00109 (H-AD-Prefrontal cortex-Female_001)	AD00105 vs AD00109	AD00109(Female,Disease,Prefrontal cortex) vs AD00105(Female,Disease,Prefrontal cortex)
TENM2	AD00109	AD00106	0	0.675195	0.835	0.539	0.00e+0	Excitatory neurons	a_vs_b	Human	Disease	Prefrontal cortex	Female	Human	Control	Prefrontal cortex	Female	Disease vs control (same region)	AD00106 (H-H-Prefrontal cortex-Female) vs AD00109 (H-AD-Prefrontal cortex-Female_001)	AD00106 vs AD00109	AD00109(Female,Disease,Prefrontal cortex) vs AD00106(Female,Control,Prefrontal cortex)
TENM2	AD00110	AD00103	2.9911316669617e-30	0.345633	0.796	0.812	0.00e+0	Excitatory neurons	a_vs_b	Human	Disease	Prefrontal cortex	Female	Human	Disease	Prefrontal cortex	Female	Disease vs disease (same region)	AD00103 (H-AD.late-Prefrontal cortex-Female_001) vs AD00110 (H-AD-Prefrontal cortex-Female_002)	AD00103 vs AD00110	AD00110(Female,Disease,Prefrontal cortex) vs AD00103(Female,Disease,Prefrontal cortex)
TENM2	AD00110	AD00105	0.0000114443743014588	0.443029	0.579	0.865	0.00e+0	Excitatory neurons	a_vs_b	Human	Disease	Prefrontal cortex	Female	Human	Disease	Prefrontal cortex	Female	Disease vs disease (same region)	AD00105 (H-AD.early-Prefrontal cortex-Female_001) vs AD00110 (H-AD-Prefrontal cortex-Female_002)	AD00105 vs AD00110	AD00110(Female,Disease,Prefrontal cortex) vs AD00105(Female,Disease,Prefrontal cortex)
TENM2	AD00110	AD00105	3.48324069288627e-57	0.261671	0.835	0.71	0.00e+0	Inhibitory neurons	a_vs_b	Human	Disease	Prefrontal cortex	Female	Human	Disease	Prefrontal cortex	Female	Disease vs disease (same region)	AD00105 (H-AD.early-Prefrontal cortex-Female_001) vs AD00110 (H-AD-Prefrontal cortex-Female_002)	AD00105 vs AD00110	AD00110(Female,Disease,Prefrontal cortex) vs AD00105(Female,Disease,Prefrontal cortex)
TENM2	AD00110	AD00106	2.14691460752376e-24	0.347873	0.579	0.539	0.00e+0	Excitatory neurons	a_vs_b	Human	Disease	Prefrontal cortex	Female	Human	Control	Prefrontal cortex	Female	Disease vs control (same region)	AD00106 (H-H-Prefrontal cortex-Female) vs AD00110 (H-AD-Prefrontal cortex-Female_002)	AD00106 vs AD00110	AD00110(Female,Disease,Prefrontal cortex) vs AD00106(Female,Control,Prefrontal cortex)
TENM2	AD00206	AD00201	1.4513003880315103e-43	0.730142	0.835	0.54	0.00e+0	Excitatory neurons	a_vs_b	Human	Disease	Entorhinal Cortex	Male	Human	Control	Entorhinal Cortex	Male	Disease vs control (same region)	AD00201 (H-H-Entorhinal Cortex-Male) vs AD00206 (H-AD.Braak 6-Entorhinal cortex -Male_001)	AD00201 vs AD00206	AD00206(Male,Disease,Entorhinal Cortex) vs AD00201(Male,Control,Entorhinal Cortex)
TENM2	AD00802	AD00102	0.457081805592722	-0.368926	0.038	0.854	0.00e+0	Excitatory neurons	a_vs_b	Human	Disease	Superior frontal gyrus (BA8)	Male	Human	Disease	Prefrontal cortex	Male	Disease vs disease (different region)	AD00102 (H-AD.late-Prefrontal cortex-Male_001) vs AD00802 (H-AD.Braak 2-Superior frontal gyrus-Male_001)	AD00102 vs AD00802	AD00802(Male,Disease,Superior frontal gyrus (BA8)) vs AD00102(Male,Disease,Prefrontal cortex)
TENM2	AD00802	AD00104	7.89916107865597e-7	-0.376118	0.047	0.835	0.00e+0	Excitatory neurons	a_vs_b	Human	Disease	Superior frontal gyrus (BA8)	Male	Human	Disease	Prefrontal cortex	Male	Disease vs disease (different region)	AD00104 (H-AD.early-Prefrontal cortex-Male_001) vs AD00802 (H-AD.Braak 2-Superior frontal gyrus-Male_001)	AD00104 vs AD00802	AD00802(Male,Disease,Superior frontal gyrus (BA8)) vs AD00104(Male,Disease,Prefrontal cortex)
TENM2	AD00802	AD00107	6.45886314692651e-60	1.85848	0.579	0.223	0.00e+0	Excitatory neurons	a_vs_b	Human	Disease	Superior frontal gyrus (BA8)	Male	Human	Disease	Prefrontal cortex	Male	Disease vs disease (different region)	AD00107 (H-AD-Prefrontal cortex-Male_001) vs AD00802 (H-AD.Braak 2-Superior frontal gyrus-Male_001)	AD00107 vs AD00802	AD00802(Male,Disease,Superior frontal gyrus (BA8)) vs AD00107(Male,Disease,Prefrontal cortex)
TENM2	AD00802	AD00108	0	1.81816	0.835	0.263	0.00e+0	Excitatory neurons	a_vs_b	Human	Disease	Superior frontal gyrus (BA8)	Male	Human	Disease	Prefrontal cortex	Male	Disease vs disease (different region)	AD00108 (H-AD-Prefrontal cortex-Male_002) vs AD00802 (H-AD.Braak 2-Superior frontal gyrus-Male_001)	AD00108 vs AD00802	AD00802(Male,Disease,Superior frontal gyrus (BA8)) vs AD00108(Male,Disease,Prefrontal cortex)
TENM2	AD00802	AD01103	2.5421578502894202e-51	1.98468	0.796	0.169	0.00e+0	Excitatory neurons	a_vs_b	Human	Disease	Superior frontal gyrus (BA8)	Male	Human	Disease	Prefrontal cortex	Male	Disease vs disease (different region)	AD01103 (H-AD-Prefrontal_cortex_BA9-Male_001) vs AD00802 (H-AD.Braak 2-Superior frontal gyrus-Male_001)	AD01103 vs AD00802	AD00802(Male,Disease,Superior frontal gyrus (BA8)) vs AD01103(Male,Disease,Prefrontal cortex)
TENM2	AD00803	AD00107	9.44775466463995e-106	1.07916	0.497	0.223	0.00e+0	Excitatory neurons	a_vs_b	Human	Disease	Superior frontal gyrus (BA8)	Male	Human	Disease	Prefrontal cortex	Male	Disease vs disease (different region)	AD00107 (H-AD-Prefrontal cortex-Male_001) vs AD00803 (H-AD.Braak 6-Superior frontal gyrus-Male_001)	AD00107 vs AD00803	AD00803(Male,Disease,Superior frontal gyrus (BA8)) vs AD00107(Male,Disease,Prefrontal cortex)
TENM2	AD00803	AD00107	0	0.833262	0.865	0.274	0.00e+0	Inhibitory neurons	a_vs_b	Human	Disease	Superior frontal gyrus (BA8)	Male	Human	Disease	Prefrontal cortex	Male	Disease vs disease (different region)	AD00107 (H-AD-Prefrontal cortex-Male_001) vs AD00803 (H-AD.Braak 6-Superior frontal gyrus-Male_001)	AD00107 vs AD00803	AD00803(Male,Disease,Superior frontal gyrus (BA8)) vs AD00107(Male,Disease,Prefrontal cortex)
TENM2	AD00803	AD00108	2.0313277701675202e-211	0.837569	0.71	0.263	0.00e+0	Excitatory neurons	a_vs_b	Human	Disease	Superior frontal gyrus (BA8)	Male	Human	Disease	Prefrontal cortex	Male	Disease vs disease (different region)	AD00108 (H-AD-Prefrontal cortex-Male_002) vs AD00803 (H-AD.Braak 6-Superior frontal gyrus-Male_001)	AD00108 vs AD00803	AD00803(Male,Disease,Superior frontal gyrus (BA8)) vs AD00108(Male,Disease,Prefrontal cortex)
TENM2	AD00803	AD00801	0.0105400725645846	0.358378	0.497	0.408	0.00e+0	Excitatory neurons	a_vs_b	Human	Disease	Superior frontal gyrus (BA8)	Male	Human	Control	Superior frontal gyrus (BA8)	Male	Disease vs control (same region)	AD00801 (H-H-Superior frontal gyrus-Male) vs AD00803 (H-AD.Braak 6-Superior frontal gyrus-Male_001)	AD00801 vs AD00803	AD00803(Male,Disease,Superior frontal gyrus (BA8)) vs AD00801(Male,Control,Superior frontal gyrus (BA8))
TENM2	AD00803	AD01103	5.6426197385355e-22	1.6302	0.497	0.169	0.00e+0	Excitatory neurons	a_vs_b	Human	Disease	Superior frontal gyrus (BA8)	Male	Human	Disease	Prefrontal cortex	Male	Disease vs disease (different region)	AD01103 (H-AD-Prefrontal_cortex_BA9-Male_001) vs AD00803 (H-AD.Braak 6-Superior frontal gyrus-Male_001)	AD01103 vs AD00803	AD00803(Male,Disease,Superior frontal gyrus (BA8)) vs AD01103(Male,Disease,Prefrontal cortex)
TENM2	AD00802	AD00206	0	1.76438	0.865	0.67	2.53e-296	Excitatory neurons	a_vs_b	Human	Disease	Superior frontal gyrus (BA8)	Male	Human	Disease	Entorhinal Cortex	Male	Disease vs disease (different region)	AD00206 (H-AD.Braak 6-Entorhinal cortex -Male_001) vs AD00802 (H-AD.Braak 2-Superior frontal gyrus-Male_001)	AD00206 vs AD00802	AD00802(Male,Disease,Superior frontal gyrus (BA8)) vs AD00206(Male,Disease,Entorhinal Cortex)
TENM2	AD00103	AD00106	5.4516846448716205e-161	-1.37004	0.071	0.539	2.54e-296	Excitatory neurons	a_vs_b	Human	Disease	Prefrontal cortex	Female	Human	Control	Prefrontal cortex	Female	Disease vs control (same region)	AD00106 (H-H-Prefrontal cortex-Female) vs AD00103 (H-AD.late-Prefrontal cortex-Female_001)	AD00106 vs AD00103	AD00103(Female,Disease,Prefrontal cortex) vs AD00106(Female,Control,Prefrontal cortex)
TENM2	AD00802	AD00107	0	-1.29844	0.223	0.274	3.75e-285	Inhibitory neurons	a_vs_b	Human	Disease	Superior frontal gyrus (BA8)	Male	Human	Disease	Prefrontal cortex	Male	Disease vs disease (different region)	AD00107 (H-AD-Prefrontal cortex-Male_001) vs AD00802 (H-AD.Braak 2-Superior frontal gyrus-Male_001)	AD00107 vs AD00802	AD00802(Male,Disease,Superior frontal gyrus (BA8)) vs AD00107(Male,Disease,Prefrontal cortex)
TENM2	AD00803	AD00104	1.3497158618612001e-253	-1.34781	0.274	0.835	6.22e-271	Excitatory neurons	a_vs_b	Human	Disease	Superior frontal gyrus (BA8)	Male	Human	Disease	Prefrontal cortex	Male	Disease vs disease (different region)	AD00104 (H-AD.early-Prefrontal cortex-Male_001) vs AD00803 (H-AD.Braak 6-Superior frontal gyrus-Male_001)	AD00104 vs AD00803	AD00803(Male,Disease,Superior frontal gyrus (BA8)) vs AD00104(Male,Disease,Prefrontal cortex)
TENM2	AD00107	AD00104	4.9730126295543497e-82	-1.43317	0.071	0.796	2.09e-267	Inhibitory neurons	a_vs_b	Human	Disease	Prefrontal cortex	Male	Human	Disease	Prefrontal cortex	Male	Disease vs disease (same region)	AD00104 (H-AD.early-Prefrontal cortex-Male_001) vs AD00107 (H-AD-Prefrontal cortex-Male_001)	AD00104 vs AD00107	AD00107(Male,Disease,Prefrontal cortex) vs AD00104(Male,Disease,Prefrontal cortex)
TENM2	AD00108	AD00206	0	-1.71197	0.223	0.435	1.41e-257	Astrocytes	a_vs_b	Human	Disease	Prefrontal cortex	Male	Human	Disease	Entorhinal Cortex	Male	Disease vs disease (different region)	AD00206 (H-AD.Braak 6-Entorhinal cortex -Male_001) vs AD00108 (H-AD-Prefrontal cortex-Male_002)	AD00206 vs AD00108	AD00108(Male,Disease,Prefrontal cortex) vs AD00206(Male,Disease,Entorhinal Cortex)
TENM2	AD00110	AD00103	2.02074146263633e-231	-1.74545	0.274	0.819	4.83e-257	Inhibitory neurons	a_vs_b	Human	Disease	Prefrontal cortex	Female	Human	Disease	Prefrontal cortex	Female	Disease vs disease (same region)	AD00103 (H-AD.late-Prefrontal cortex-Female_001) vs AD00110 (H-AD-Prefrontal cortex-Female_002)	AD00103 vs AD00110	AD00110(Female,Disease,Prefrontal cortex) vs AD00103(Female,Disease,Prefrontal cortex)
TENM2	AD00107	AD00206	1.9306660613371103e-163	-1.8762	0.071	0.435	1.80e-252	Astrocytes	a_vs_b	Human	Disease	Prefrontal cortex	Male	Human	Disease	Entorhinal Cortex	Male	Disease vs disease (different region)	AD00206 (H-AD.Braak 6-Entorhinal cortex -Male_001) vs AD00107 (H-AD-Prefrontal cortex-Male_001)	AD00206 vs AD00107	AD00107(Male,Disease,Prefrontal cortex) vs AD00206(Male,Disease,Entorhinal Cortex)
TENM2	AD00803	AD00108	0	-1.97364	0.223	0.173	1.16e-249	Inhibitory neurons	a_vs_b	Human	Disease	Superior frontal gyrus (BA8)	Male	Human	Disease	Prefrontal cortex	Male	Disease vs disease (different region)	AD00108 (H-AD-Prefrontal cortex-Male_002) vs AD00803 (H-AD.Braak 6-Superior frontal gyrus-Male_001)	AD00108 vs AD00803	AD00803(Male,Disease,Superior frontal gyrus (BA8)) vs AD00108(Male,Disease,Prefrontal cortex)
TENM2	AD00107	AD00101	7.12515940552526e-272	-1.69344	0.274	0.691	3.77e-249	Inhibitory neurons	a_vs_b	Human	Disease	Prefrontal cortex	Male	Human	Control	Prefrontal cortex	Male	Disease vs control (same region)	AD00101 (H-H-Prefrontal cortex-Male) vs AD00107 (H-AD-Prefrontal cortex-Male_001)	AD00101 vs AD00107	AD00107(Male,Disease,Prefrontal cortex) vs AD00101(Male,Control,Prefrontal cortex)
TENM2	AD00803	AD00107	1.2502534936882901e-70	-1.52833	0.071	0.071	3.80e-229	Astrocytes	a_vs_b	Human	Disease	Superior frontal gyrus (BA8)	Male	Human	Disease	Prefrontal cortex	Male	Disease vs disease (different region)	AD00107 (H-AD-Prefrontal cortex-Male_001) vs AD00803 (H-AD.Braak 6-Superior frontal gyrus-Male_001)	AD00107 vs AD00803	AD00803(Male,Disease,Superior frontal gyrus (BA8)) vs AD00107(Male,Disease,Prefrontal cortex)
TENM2	AD00107	AD00102	7.05009261693845e-44	-1.2435	0.223	0.834	5.91e-227	Inhibitory neurons	a_vs_b	Human	Disease	Prefrontal cortex	Male	Human	Disease	Prefrontal cortex	Male	Disease vs disease (same region)	AD00102 (H-AD.late-Prefrontal cortex-Male_001) vs AD00107 (H-AD-Prefrontal cortex-Male_001)	AD00102 vs AD00107	AD00107(Male,Disease,Prefrontal cortex) vs AD00102(Male,Disease,Prefrontal cortex)
TENM2	AD00205	AD00201	5.44987145317283e-173	-1.79932	0.071	0.54	1.47e-219	Excitatory neurons	a_vs_b	Human	Disease	Entorhinal Cortex	Male	Human	Control	Entorhinal Cortex	Male	Disease vs control (same region)	AD00201 (H-H-Entorhinal Cortex-Male) vs AD00205 (H-AD.Braak 2-Entorhinal cortex -Male_001)	AD00201 vs AD00205	AD00205(Male,Disease,Entorhinal Cortex) vs AD00201(Male,Control,Entorhinal Cortex)
TENM2	AD00803	AD00108	0	-1.75789	0.223	0.152	2.61e-218	Astrocytes	a_vs_b	Human	Disease	Superior frontal gyrus (BA8)	Male	Human	Disease	Prefrontal cortex	Male	Disease vs disease (different region)	AD00108 (H-AD-Prefrontal cortex-Male_002) vs AD00803 (H-AD.Braak 6-Superior frontal gyrus-Male_001)	AD00108 vs AD00803	AD00803(Male,Disease,Superior frontal gyrus (BA8)) vs AD00108(Male,Disease,Prefrontal cortex)
TENM2	AD00802	AD00107	6.2409553049350295e-257	-1.86761	0.071	0.071	4.14e-207	Astrocytes	a_vs_b	Human	Disease	Superior frontal gyrus (BA8)	Male	Human	Disease	Prefrontal cortex	Male	Disease vs disease (different region)	AD00107 (H-AD-Prefrontal cortex-Male_001) vs AD00802 (H-AD.Braak 2-Superior frontal gyrus-Male_001)	AD00107 vs AD00802	AD00802(Male,Disease,Superior frontal gyrus (BA8)) vs AD00107(Male,Disease,Prefrontal cortex)
TENM2	AD00105	AD00106	0.00000276412872636296	-0.704326	0.013	0.505	5.45e-207	Inhibitory neurons	a_vs_b	Human	Disease	Prefrontal cortex	Female	Human	Control	Prefrontal cortex	Female	Disease vs control (same region)	AD00106 (H-H-Prefrontal cortex-Female) vs AD00105 (H-AD.early-Prefrontal cortex-Female_001)	AD00106 vs AD00105	AD00105(Female,Disease,Prefrontal cortex) vs AD00106(Female,Control,Prefrontal cortex)
TENM2	AD00802	AD00108	0	-1.935	0.223	0.152	4.42e-203	Astrocytes	a_vs_b	Human	Disease	Superior frontal gyrus (BA8)	Male	Human	Disease	Prefrontal cortex	Male	Disease vs disease (different region)	AD00108 (H-AD-Prefrontal cortex-Male_002) vs AD00802 (H-AD.Braak 2-Superior frontal gyrus-Male_001)	AD00108 vs AD00802	AD00802(Male,Disease,Superior frontal gyrus (BA8)) vs AD00108(Male,Disease,Prefrontal cortex)
TENM2	AD00109	AD00105	3.36198731377313e-28	-0.704873	0	0.497	9.94e-193	Astrocytes	a_vs_b	Human	Disease	Prefrontal cortex	Female	Human	Disease	Prefrontal cortex	Female	Disease vs disease (same region)	AD00105 (H-AD.early-Prefrontal cortex-Female_001) vs AD00109 (H-AD-Prefrontal cortex-Female_001)	AD00105 vs AD00109	AD00109(Female,Disease,Prefrontal cortex) vs AD00105(Female,Disease,Prefrontal cortex)
TENM2	AD00108	AD00104	0.00510256424012104	0.291233	0.274	0.796	4.43e-192	Inhibitory neurons	a_vs_b	Human	Disease	Prefrontal cortex	Male	Human	Disease	Prefrontal cortex	Male	Disease vs disease (same region)	AD00104 (H-AD.early-Prefrontal cortex-Male_001) vs AD00108 (H-AD-Prefrontal cortex-Male_002)	AD00104 vs AD00108	AD00108(Male,Disease,Prefrontal cortex) vs AD00104(Male,Disease,Prefrontal cortex)
TENM2	AD00108	AD00205	4.8624497133267994e-166	-1.1919	0.152	0.332	9.03e-185	Astrocytes	a_vs_b	Human	Disease	Prefrontal cortex	Male	Human	Disease	Entorhinal Cortex	Male	Disease vs disease (different region)	AD00205 (H-AD.Braak 2-Entorhinal cortex -Male_001) vs AD00108 (H-AD-Prefrontal cortex-Male_002)	AD00205 vs AD00108	AD00108(Male,Disease,Prefrontal cortex) vs AD00205(Male,Disease,Entorhinal Cortex)
TENM2	AD00110	AD00105	0	-1.24006	0.263	0.497	1.00e-178	Astrocytes	a_vs_b	Human	Disease	Prefrontal cortex	Female	Human	Disease	Prefrontal cortex	Female	Disease vs disease (same region)	AD00105 (H-AD.early-Prefrontal cortex-Female_001) vs AD00110 (H-AD-Prefrontal cortex-Female_002)	AD00105 vs AD00110	AD00110(Female,Disease,Prefrontal cortex) vs AD00105(Female,Disease,Prefrontal cortex)
TENM2	AD00802	AD00801	5.1564511369443e-170	-1.43015	0.173	0.408	1.06e-178	Excitatory neurons	a_vs_b	Human	Disease	Superior frontal gyrus (BA8)	Male	Human	Control	Superior frontal gyrus (BA8)	Male	Disease vs control (same region)	AD00801 (H-H-Superior frontal gyrus-Male) vs AD00802 (H-AD.Braak 2-Superior frontal gyrus-Male_001)	AD00801 vs AD00802	AD00802(Male,Disease,Superior frontal gyrus (BA8)) vs AD00801(Male,Control,Superior frontal gyrus (BA8))
TENM2	AD00802	AD00108	1.81886317045869e-77	-1.25503	0.152	0.173	7.12e-178	Inhibitory neurons	a_vs_b	Human	Disease	Superior frontal gyrus (BA8)	Male	Human	Disease	Prefrontal cortex	Male	Disease vs disease (different region)	AD00108 (H-AD-Prefrontal cortex-Male_002) vs AD00802 (H-AD.Braak 2-Superior frontal gyrus-Male_001)	AD00108 vs AD00802	AD00802(Male,Disease,Superior frontal gyrus (BA8)) vs AD00108(Male,Disease,Prefrontal cortex)
TENM2	AD00108	AD00102	0	-1.65358	0.263	0.834	2.41e-171	Inhibitory neurons	a_vs_b	Human	Disease	Prefrontal cortex	Male	Human	Disease	Prefrontal cortex	Male	Disease vs disease (same region)	AD00102 (H-AD.late-Prefrontal cortex-Male_001) vs AD00108 (H-AD-Prefrontal cortex-Male_002)	AD00102 vs AD00108	AD00108(Male,Disease,Prefrontal cortex) vs AD00102(Male,Disease,Prefrontal cortex)
TENM2	AD00107	AD00205	8.21843823334575e-176	-1.82778	0.173	0.332	1.56e-168	Astrocytes	a_vs_b	Human	Disease	Prefrontal cortex	Male	Human	Disease	Entorhinal Cortex	Male	Disease vs disease (different region)	AD00205 (H-AD.Braak 2-Entorhinal cortex -Male_001) vs AD00107 (H-AD-Prefrontal cortex-Male_001)	AD00205 vs AD00107	AD00107(Male,Disease,Prefrontal cortex) vs AD00205(Male,Disease,Entorhinal Cortex)
TENM2	AD00108	AD00101	1.84886784318692e-160	-1.69806	0.152	0.691	1.44e-165	Inhibitory neurons	a_vs_b	Human	Disease	Prefrontal cortex	Male	Human	Control	Prefrontal cortex	Male	Disease vs control (same region)	AD00101 (H-H-Prefrontal cortex-Male) vs AD00108 (H-AD-Prefrontal cortex-Male_002)	AD00101 vs AD00108	AD00108(Male,Disease,Prefrontal cortex) vs AD00101(Male,Control,Prefrontal cortex)
TENM2	AD00108	AD00101	0	-1.91525	0.263	0.353	1.36e-161	Astrocytes	a_vs_b	Human	Disease	Prefrontal cortex	Male	Human	Control	Prefrontal cortex	Male	Disease vs control (same region)	AD00101 (H-H-Prefrontal cortex-Male) vs AD00108 (H-AD-Prefrontal cortex-Male_002)	AD00101 vs AD00108	AD00108(Male,Disease,Prefrontal cortex) vs AD00101(Male,Control,Prefrontal cortex)
TENM2	AD00107	AD00104	1.5099567174267801e-196	-1.77578	0.173	0.579	5.66e-159	Astrocytes	a_vs_b	Human	Disease	Prefrontal cortex	Male	Human	Disease	Prefrontal cortex	Male	Disease vs disease (same region)	AD00104 (H-AD.early-Prefrontal cortex-Male_001) vs AD00107 (H-AD-Prefrontal cortex-Male_001)	AD00104 vs AD00107	AD00107(Male,Disease,Prefrontal cortex) vs AD00104(Male,Disease,Prefrontal cortex)
TENM2	AD00102	AD00101	2.89171328813888e-85	-1.35019	0.152	0.63	2.30e-158	Excitatory neurons	a_vs_b	Human	Disease	Prefrontal cortex	Male	Human	Control	Prefrontal cortex	Male	Disease vs control (same region)	AD00101 (H-H-Prefrontal cortex-Male) vs AD00102 (H-AD.late-Prefrontal cortex-Male_001)	AD00101 vs AD00102	AD00102(Male,Disease,Prefrontal cortex) vs AD00101(Male,Control,Prefrontal cortex)
TENM2	AD00107	AD00101	7.49672991499056e-50	-1.18511	0.263	0.353	1.52e-156	Astrocytes	a_vs_b	Human	Disease	Prefrontal cortex	Male	Human	Control	Prefrontal cortex	Male	Disease vs control (same region)	AD00101 (H-H-Prefrontal cortex-Male) vs AD00107 (H-AD-Prefrontal cortex-Male_001)	AD00101 vs AD00107	AD00107(Male,Disease,Prefrontal cortex) vs AD00101(Male,Control,Prefrontal cortex)
TENM2	AD00108	AD00104	3.1420395225341504e-189	-1.62118	0.152	0.579	5.43e-156	Astrocytes	a_vs_b	Human	Disease	Prefrontal cortex	Male	Human	Disease	Prefrontal cortex	Male	Disease vs disease (same region)	AD00104 (H-AD.early-Prefrontal cortex-Male_001) vs AD00108 (H-AD-Prefrontal cortex-Male_002)	AD00104 vs AD00108	AD00108(Male,Disease,Prefrontal cortex) vs AD00104(Male,Disease,Prefrontal cortex)
TENM2	AD00109	AD00103	0	-1.6995	0.263	0.819	8.59e-124	Inhibitory neurons	a_vs_b	Human	Disease	Prefrontal cortex	Female	Human	Disease	Prefrontal cortex	Female	Disease vs disease (same region)	AD00103 (H-AD.late-Prefrontal cortex-Female_001) vs AD00109 (H-AD-Prefrontal cortex-Female_001)	AD00103 vs AD00109	AD00109(Female,Disease,Prefrontal cortex) vs AD00103(Female,Disease,Prefrontal cortex)
TENM2	AD00110	AD00106	4.88300289608884e-262	-1.68947	0.152	0.505	9.00e-113	Inhibitory neurons	a_vs_b	Human	Disease	Prefrontal cortex	Female	Human	Control	Prefrontal cortex	Female	Disease vs control (same region)	AD00106 (H-H-Prefrontal cortex-Female) vs AD00110 (H-AD-Prefrontal cortex-Female_002)	AD00106 vs AD00110	AD00110(Female,Disease,Prefrontal cortex) vs AD00106(Female,Control,Prefrontal cortex)
TENM2	AD00109	AD00105	4.64219882468963e-7	-0.665372	0.017	0.71	8.06e-112	Inhibitory neurons	a_vs_b	Human	Disease	Prefrontal cortex	Female	Human	Disease	Prefrontal cortex	Female	Disease vs disease (same region)	AD00105 (H-AD.early-Prefrontal cortex-Female_001) vs AD00109 (H-AD-Prefrontal cortex-Female_001)	AD00105 vs AD00109	AD00109(Female,Disease,Prefrontal cortex) vs AD00105(Female,Disease,Prefrontal cortex)
TENM2	AD00105	AD00106	0	-1.87661	0.263	0.134	2.54e-101	Astrocytes	a_vs_b	Human	Disease	Prefrontal cortex	Female	Human	Control	Prefrontal cortex	Female	Disease vs control (same region)	AD00106 (H-H-Prefrontal cortex-Female) vs AD00105 (H-AD.early-Prefrontal cortex-Female_001)	AD00106 vs AD00105	AD00105(Female,Disease,Prefrontal cortex) vs AD00106(Female,Control,Prefrontal cortex)
TENM2	AD00109	AD00103	3.3038954603638006e-29	-0.680879	0.01	0.558	4.94e-97	Astrocytes	a_vs_b	Human	Disease	Prefrontal cortex	Female	Human	Disease	Prefrontal cortex	Female	Disease vs disease (same region)	AD00103 (H-AD.late-Prefrontal cortex-Female_001) vs AD00109 (H-AD-Prefrontal cortex-Female_001)	AD00103 vs AD00109	AD00109(Female,Disease,Prefrontal cortex) vs AD00103(Female,Disease,Prefrontal cortex)
TENM2	AD00110	AD00103	1.6977429360076197e-101	-1.87671	0.044	0.558	3.26e-92	Astrocytes	a_vs_b	Human	Disease	Prefrontal cortex	Female	Human	Disease	Prefrontal cortex	Female	Disease vs disease (same region)	AD00103 (H-AD.late-Prefrontal cortex-Female_001) vs AD00110 (H-AD-Prefrontal cortex-Female_002)	AD00103 vs AD00110	AD00110(Female,Disease,Prefrontal cortex) vs AD00103(Female,Disease,Prefrontal cortex)
TENM2	AD00103	AD00106	0.059559564582871	-0.419872	0.016	0.505	1.40e-89	Inhibitory neurons	a_vs_b	Human	Disease	Prefrontal cortex	Female	Human	Control	Prefrontal cortex	Female	Disease vs control (same region)	AD00106 (H-H-Prefrontal cortex-Female) vs AD00103 (H-AD.late-Prefrontal cortex-Female_001)	AD00106 vs AD00103	AD00103(Female,Disease,Prefrontal cortex) vs AD00106(Female,Control,Prefrontal cortex)
TENM2	AD00802	AD00205	0	-1.68824	0.182	0.384	7.37e-84	Excitatory neurons	a_vs_b	Human	Disease	Superior frontal gyrus (BA8)	Male	Human	Disease	Entorhinal Cortex	Male	Disease vs disease (different region)	AD00205 (H-AD.Braak 2-Entorhinal cortex -Male_001) vs AD00802 (H-AD.Braak 2-Superior frontal gyrus-Male_001)	AD00205 vs AD00802	AD00802(Male,Disease,Superior frontal gyrus (BA8)) vs AD00205(Male,Disease,Entorhinal Cortex)
TENM2	AD00108	AD00203	2.9523486254216294e-128	-1.9807	0.071	0.256	8.26e-81	Astrocytes	a_vs_b	Human	Disease	Prefrontal cortex	Male	Human	Disease	Entorhinal Cortex	Male	Disease vs disease (different region)	AD00203 (H-AD-Entorhinal Cortex-Male_001) vs AD00108 (H-AD-Prefrontal cortex-Male_002)	AD00203 vs AD00108	AD00108(Male,Disease,Prefrontal cortex) vs AD00203(Male,Disease,Entorhinal Cortex)
TENM2	AD00107	AD00102	3.3990234048608e-197	-1.64637	0.044	0.447	1.46e-77	Astrocytes	a_vs_b	Human	Disease	Prefrontal cortex	Male	Human	Disease	Prefrontal cortex	Male	Disease vs disease (same region)	AD00102 (H-AD.late-Prefrontal cortex-Male_001) vs AD00107 (H-AD-Prefrontal cortex-Male_001)	AD00102 vs AD00107	AD00107(Male,Disease,Prefrontal cortex) vs AD00102(Male,Disease,Prefrontal cortex)
TENM2	AD00108	AD00102	0	-1.89549	0.182	0.447	5.33e-73	Astrocytes	a_vs_b	Human	Disease	Prefrontal cortex	Male	Human	Disease	Prefrontal cortex	Male	Disease vs disease (same region)	AD00102 (H-AD.late-Prefrontal cortex-Male_001) vs AD00108 (H-AD-Prefrontal cortex-Male_002)	AD00102 vs AD00108	AD00108(Male,Disease,Prefrontal cortex) vs AD00102(Male,Disease,Prefrontal cortex)
TENM2	AD00107	AD00203	2.75759873928902e-116	-2.11645	0.071	0.256	3.57e-66	Astrocytes	a_vs_b	Human	Disease	Prefrontal cortex	Male	Human	Disease	Entorhinal Cortex	Male	Disease vs disease (different region)	AD00203 (H-AD-Entorhinal Cortex-Male_001) vs AD00107 (H-AD-Prefrontal cortex-Male_001)	AD00203 vs AD00107	AD00107(Male,Disease,Prefrontal cortex) vs AD00203(Male,Disease,Entorhinal Cortex)
TENM2	AD00803	AD00206	6.50229825633029e-56	-0.567218	0.044	0.67	1.51e-65	Excitatory neurons	a_vs_b	Human	Disease	Superior frontal gyrus (BA8)	Male	Human	Disease	Entorhinal Cortex	Male	Disease vs disease (different region)	AD00206 (H-AD.Braak 6-Entorhinal cortex -Male_001) vs AD00803 (H-AD.Braak 6-Superior frontal gyrus-Male_001)	AD00206 vs AD00803	AD00803(Male,Disease,Superior frontal gyrus (BA8)) vs AD00206(Male,Disease,Entorhinal Cortex)
TENM2	AD00109	AD00106	0	-1.06222	0.182	0.505	1.30e-56	Inhibitory neurons	a_vs_b	Human	Disease	Prefrontal cortex	Female	Human	Control	Prefrontal cortex	Female	Disease vs control (same region)	AD00106 (H-H-Prefrontal cortex-Female) vs AD00109 (H-AD-Prefrontal cortex-Female_001)	AD00106 vs AD00109	AD00109(Female,Disease,Prefrontal cortex) vs AD00106(Female,Control,Prefrontal cortex)
TENM2	AD00104	AD01103	4.69368313835706e-61	-1.27888	0.071	0.046	1.85e-55	Astrocytes	a_vs_b	Human	Disease	Prefrontal cortex	Male	Human	Disease	Prefrontal cortex	Male	Disease vs disease (different region)	AD01103 (H-AD-Prefrontal_cortex_BA9-Male_001) vs AD00104 (H-AD.early-Prefrontal cortex-Male_001)	AD01103 vs AD00104	AD00104(Male,Disease,Prefrontal cortex) vs AD01103(Male,Disease,Prefrontal cortex)
TENM2	AD00104	AD00102	4.19220904058827e-26	-1.28799	0.044	0.854	9.25e-53	Excitatory neurons	a_vs_b	Human	Disease	Prefrontal cortex	Male	Human	Disease	Prefrontal cortex	Male	Disease vs disease (same region)	AD00102 (H-AD.late-Prefrontal cortex-Male_001) vs AD00104 (H-AD.early-Prefrontal cortex-Male_001)	AD00102 vs AD00104	AD00104(Male,Disease,Prefrontal cortex) vs AD00102(Male,Disease,Prefrontal cortex)
TENM2	AD00109	AD00106	4.1322292740050604e-25	-2.19611	0.071	0.134	1.81e-51	Astrocytes	a_vs_b	Human	Disease	Prefrontal cortex	Female	Human	Control	Prefrontal cortex	Female	Disease vs control (same region)	AD00106 (H-H-Prefrontal cortex-Female) vs AD00109 (H-AD-Prefrontal cortex-Female_001)	AD00106 vs AD00109	AD00109(Female,Disease,Prefrontal cortex) vs AD00106(Female,Control,Prefrontal cortex)
TENM2	AD00102	AD01103	1.0998909425777198e-96	-1.75155	0.085	0.148	5.67e-51	Inhibitory neurons	a_vs_b	Human	Disease	Prefrontal cortex	Male	Human	Disease	Prefrontal cortex	Male	Disease vs disease (different region)	AD01103 (H-AD-Prefrontal_cortex_BA9-Male_001) vs AD00102 (H-AD.late-Prefrontal cortex-Male_001)	AD01103 vs AD00102	AD00102(Male,Disease,Prefrontal cortex) vs AD01103(Male,Disease,Prefrontal cortex)
TENM2	AD00102	AD00203	0.0950498422989382	-0.373539	0.019	0.221	8.69e-49	Excitatory neurons	a_vs_b	Human	Disease	Prefrontal cortex	Male	Human	Disease	Entorhinal Cortex	Male	Disease vs disease (different region)	AD00203 (H-AD-Entorhinal Cortex-Male_001) vs AD00102 (H-AD.late-Prefrontal cortex-Male_001)	AD00203 vs AD00102	AD00102(Male,Disease,Prefrontal cortex) vs AD00203(Male,Disease,Entorhinal Cortex)
TENM2	AD00103	AD00106	0	-1.56878	0.308	0.134	3.67e-48	Astrocytes	a_vs_b	Human	Disease	Prefrontal cortex	Female	Human	Control	Prefrontal cortex	Female	Disease vs control (same region)	AD00106 (H-H-Prefrontal cortex-Female) vs AD00103 (H-AD.late-Prefrontal cortex-Female_001)	AD00106 vs AD00103	AD00103(Female,Disease,Prefrontal cortex) vs AD00106(Female,Control,Prefrontal cortex)
TENM2	AD00803	AD01103	1.63201099140232e-261	-1.70027	0.259	0.148	2.86e-47	Inhibitory neurons	a_vs_b	Human	Disease	Superior frontal gyrus (BA8)	Male	Human	Disease	Prefrontal cortex	Male	Disease vs disease (different region)	AD01103 (H-AD-Prefrontal_cortex_BA9-Male_001) vs AD00803 (H-AD.Braak 6-Superior frontal gyrus-Male_001)	AD01103 vs AD00803	AD00803(Male,Disease,Superior frontal gyrus (BA8)) vs AD01103(Male,Disease,Prefrontal cortex)
TENM2	AD00104	AD01103	3.36191618075565e-183	-1.52122	0.085	0.148	7.29e-47	Inhibitory neurons	a_vs_b	Human	Disease	Prefrontal cortex	Male	Human	Disease	Prefrontal cortex	Male	Disease vs disease (different region)	AD01103 (H-AD-Prefrontal_cortex_BA9-Male_001) vs AD00104 (H-AD.early-Prefrontal cortex-Male_001)	AD01103 vs AD00104	AD00104(Male,Disease,Prefrontal cortex) vs AD01103(Male,Disease,Prefrontal cortex)
TENM2	AD00205	AD00201	0	-1.77602	0.308	0.546	1.56e-45	Astrocytes	a_vs_b	Human	Disease	Entorhinal Cortex	Male	Human	Control	Entorhinal Cortex	Male	Disease vs control (same region)	AD00201 (H-H-Entorhinal Cortex-Male) vs AD00205 (H-AD.Braak 2-Entorhinal cortex -Male_001)	AD00201 vs AD00205	AD00205(Male,Disease,Entorhinal Cortex) vs AD00201(Male,Control,Entorhinal Cortex)
TENM2	AD00108	AD00203	0	-1.83602	0.259	0.221	2.14e-45	Excitatory neurons	a_vs_b	Human	Disease	Prefrontal cortex	Male	Human	Disease	Entorhinal Cortex	Male	Disease vs disease (different region)	AD00203 (H-AD-Entorhinal Cortex-Male_001) vs AD00108 (H-AD-Prefrontal cortex-Male_002)	AD00203 vs AD00108	AD00108(Male,Disease,Prefrontal cortex) vs AD00203(Male,Disease,Entorhinal Cortex)
TENM2	AD00803	AD01103	6.27866130875246e-47	-0.442064	0.085	0.046	3.11e-43	Astrocytes	a_vs_b	Human	Disease	Superior frontal gyrus (BA8)	Male	Human	Disease	Prefrontal cortex	Male	Disease vs disease (different region)	AD01103 (H-AD-Prefrontal_cortex_BA9-Male_001) vs AD00803 (H-AD.Braak 6-Superior frontal gyrus-Male_001)	AD01103 vs AD00803	AD00803(Male,Disease,Superior frontal gyrus (BA8)) vs AD01103(Male,Disease,Prefrontal cortex)
TENM2	AD00110	AD00106	0	-0.942757	0.308	0.134	1.78e-42	Astrocytes	a_vs_b	Human	Disease	Prefrontal cortex	Female	Human	Control	Prefrontal cortex	Female	Disease vs control (same region)	AD00106 (H-H-Prefrontal cortex-Female) vs AD00110 (H-AD-Prefrontal cortex-Female_002)	AD00106 vs AD00110	AD00110(Female,Disease,Prefrontal cortex) vs AD00106(Female,Control,Prefrontal cortex)
TENM2	AD00802	AD01103	3.17878969536497e-117	-0.998449	0.259	0.046	4.41e-40	Astrocytes	a_vs_b	Human	Disease	Superior frontal gyrus (BA8)	Male	Human	Disease	Prefrontal cortex	Male	Disease vs disease (different region)	AD01103 (H-AD-Prefrontal_cortex_BA9-Male_001) vs AD00802 (H-AD.Braak 2-Superior frontal gyrus-Male_001)	AD01103 vs AD00802	AD00802(Male,Disease,Superior frontal gyrus (BA8)) vs AD01103(Male,Disease,Prefrontal cortex)
TENM2	AD00110	AD00204	1.92584278621231e-19	0.280429	0.259	0.573	9.16e-40	Inhibitory neurons	a_vs_b	Human	Disease	Prefrontal cortex	Female	Human	Disease	Entorhinal Cortex	Female	Disease vs disease (different region)	AD00204 (H-AD-Entorhinal Cortex-Female_001) vs AD00110 (H-AD-Prefrontal cortex-Female_002)	AD00204 vs AD00110	AD00110(Female,Disease,Prefrontal cortex) vs AD00204(Female,Disease,Entorhinal Cortex)
TENM2	AD00107	AD00203	3.4469206119131404e-22	-1.16284	0.085	0.221	2.01e-39	Excitatory neurons	a_vs_b	Human	Disease	Prefrontal cortex	Male	Human	Disease	Entorhinal Cortex	Male	Disease vs disease (different region)	AD00203 (H-AD-Entorhinal Cortex-Male_001) vs AD00107 (H-AD-Prefrontal cortex-Male_001)	AD00203 vs AD00107	AD00107(Male,Disease,Prefrontal cortex) vs AD00203(Male,Disease,Entorhinal Cortex)
TENM2	AD00104	AD00203	3.23132716174499e-44	-1.91568	0.259	0.221	4.15e-39	Excitatory neurons	a_vs_b	Human	Disease	Prefrontal cortex	Male	Human	Disease	Entorhinal Cortex	Male	Disease vs disease (different region)	AD00203 (H-AD-Entorhinal Cortex-Male_001) vs AD00104 (H-AD.early-Prefrontal cortex-Male_001)	AD00203 vs AD00104	AD00104(Male,Disease,Prefrontal cortex) vs AD00203(Male,Disease,Entorhinal Cortex)
TENM2	AD00802	AD01103	1.2646811350958801e-30	-0.640238	0.256	0.148	3.38e-34	Inhibitory neurons	a_vs_b	Human	Disease	Superior frontal gyrus (BA8)	Male	Human	Disease	Prefrontal cortex	Male	Disease vs disease (different region)	AD01103 (H-AD-Prefrontal_cortex_BA9-Male_001) vs AD00802 (H-AD.Braak 2-Superior frontal gyrus-Male_001)	AD01103 vs AD00802	AD00802(Male,Disease,Superior frontal gyrus (BA8)) vs AD01103(Male,Disease,Prefrontal cortex)
TENM2	AD00102	AD01103	2.6445099328996705e-11	-1.10921	0.221	0.046	3.88e-29	Astrocytes	a_vs_b	Human	Disease	Prefrontal cortex	Male	Human	Disease	Prefrontal cortex	Male	Disease vs disease (different region)	AD01103 (H-AD-Prefrontal_cortex_BA9-Male_001) vs AD00102 (H-AD.late-Prefrontal cortex-Male_001)	AD01103 vs AD00102	AD00102(Male,Disease,Prefrontal cortex) vs AD01103(Male,Disease,Prefrontal cortex)
TENM2	AD00203	AD00201	1.13977308028609e-8	-0.921119	0.378	0.546	3.12e-26	Astrocytes	a_vs_b	Human	Disease	Entorhinal Cortex	Male	Human	Control	Entorhinal Cortex	Male	Disease vs control (same region)	AD00201 (H-H-Entorhinal Cortex-Male) vs AD00203 (H-AD-Entorhinal Cortex-Male_001)	AD00201 vs AD00203	AD00203(Male,Disease,Entorhinal Cortex) vs AD00201(Male,Control,Entorhinal Cortex)
TENM2	AD00102	AD00101	0.166009717204577	-0.250431	0.573	0.691	6.76e-26	Inhibitory neurons	a_vs_b	Human	Disease	Prefrontal cortex	Male	Human	Control	Prefrontal cortex	Male	Disease vs control (same region)	AD00101 (H-H-Prefrontal cortex-Male) vs AD00102 (H-AD.late-Prefrontal cortex-Male_001)	AD00101 vs AD00102	AD00102(Male,Disease,Prefrontal cortex) vs AD00101(Male,Control,Prefrontal cortex)
TENM2	AD00104	AD00101	6.024800091919e-50	-0.369248	0.332	0.691	7.93e-26	Inhibitory neurons	a_vs_b	Human	Disease	Prefrontal cortex	Male	Human	Control	Prefrontal cortex	Male	Disease vs control (same region)	AD00101 (H-H-Prefrontal cortex-Male) vs AD00104 (H-AD.early-Prefrontal cortex-Male_001)	AD00101 vs AD00104	AD00104(Male,Disease,Prefrontal cortex) vs AD00101(Male,Control,Prefrontal cortex)
TENM2	AD00108	AD00206	5.69558809873851e-224	-0.594816	0.384	0.139	9.55e-25	Oligodendrocyte precursor cells	a_vs_b	Human	Disease	Prefrontal cortex	Male	Human	Disease	Entorhinal Cortex	Male	Disease vs disease (different region)	AD00206 (H-AD.Braak 6-Entorhinal cortex -Male_001) vs AD00108 (H-AD-Prefrontal cortex-Male_002)	AD00206 vs AD00108	AD00108(Male,Disease,Prefrontal cortex) vs AD00206(Male,Disease,Entorhinal Cortex)
TENM2	AD00107	AD00206	0.00428988520765445	0.27099	0.332	0.139	9.70e-24	Oligodendrocyte precursor cells	a_vs_b	Human	Disease	Prefrontal cortex	Male	Human	Disease	Entorhinal Cortex	Male	Disease vs disease (different region)	AD00206 (H-AD.Braak 6-Entorhinal cortex -Male_001) vs AD00107 (H-AD-Prefrontal cortex-Male_001)	AD00206 vs AD00107	AD00107(Male,Disease,Prefrontal cortex) vs AD00206(Male,Disease,Entorhinal Cortex)
TENM2	AD00109	AD00204	0.00200205656594052	0.514392	0.384	0.378	1.17e-21	Astrocytes	a_vs_b	Human	Disease	Prefrontal cortex	Female	Human	Disease	Entorhinal Cortex	Female	Disease vs disease (different region)	AD00204 (H-AD-Entorhinal Cortex-Female_001) vs AD00109 (H-AD-Prefrontal cortex-Female_001)	AD00204 vs AD00109	AD00109(Female,Disease,Prefrontal cortex) vs AD00204(Female,Disease,Entorhinal Cortex)
TENM2	AD00109	AD00204	9.615198116167611e-23	-0.300964	0.435	0.573	1.15e-20	Inhibitory neurons	a_vs_b	Human	Disease	Prefrontal cortex	Female	Human	Disease	Entorhinal Cortex	Female	Disease vs disease (different region)	AD00204 (H-AD-Entorhinal Cortex-Female_001) vs AD00109 (H-AD-Prefrontal cortex-Female_001)	AD00204 vs AD00109	AD00109(Female,Disease,Prefrontal cortex) vs AD00204(Female,Disease,Entorhinal Cortex)
TENM2	AD00803	AD00107	0	-0.417708	0.67	0	1.16e-20	Oligodendrocyte precursor cells	a_vs_b	Human	Disease	Superior frontal gyrus (BA8)	Male	Human	Disease	Prefrontal cortex	Male	Disease vs disease (different region)	AD00107 (H-AD-Prefrontal cortex-Male_001) vs AD00803 (H-AD.Braak 6-Superior frontal gyrus-Male_001)	AD00107 vs AD00803	AD00803(Male,Disease,Superior frontal gyrus (BA8)) vs AD00107(Male,Disease,Prefrontal cortex)
TENM2	AD00104	AD00203	1.5721452617930902e-13	0.339274	0.435	0.256	6.14e-20	Astrocytes	a_vs_b	Human	Disease	Prefrontal cortex	Male	Human	Disease	Entorhinal Cortex	Male	Disease vs disease (different region)	AD00203 (H-AD-Entorhinal Cortex-Male_001) vs AD00104 (H-AD.early-Prefrontal cortex-Male_001)	AD00203 vs AD00104	AD00104(Male,Disease,Prefrontal cortex) vs AD00203(Male,Disease,Entorhinal Cortex)
TENM2	AD00803	AD00206	0.0397998487070828	0.517539	0.106	0.435	8.28e-20	Astrocytes	a_vs_b	Human	Disease	Superior frontal gyrus (BA8)	Male	Human	Disease	Entorhinal Cortex	Male	Disease vs disease (different region)	AD00206 (H-AD.Braak 6-Entorhinal cortex -Male_001) vs AD00803 (H-AD.Braak 6-Superior frontal gyrus-Male_001)	AD00206 vs AD00803	AD00803(Male,Disease,Superior frontal gyrus (BA8)) vs AD00206(Male,Disease,Entorhinal Cortex)
TENM2	AD00803	AD00108	8.26486337936208e-21	0.691501	0.67	0.01	1.59e-18	Oligodendrocyte precursor cells	a_vs_b	Human	Disease	Superior frontal gyrus (BA8)	Male	Human	Disease	Prefrontal cortex	Male	Disease vs disease (different region)	AD00108 (H-AD-Prefrontal cortex-Male_002) vs AD00803 (H-AD.Braak 6-Superior frontal gyrus-Male_001)	AD00108 vs AD00803	AD00803(Male,Disease,Superior frontal gyrus (BA8)) vs AD00108(Male,Disease,Prefrontal cortex)
TENM2	AD00206	AD00201	3.75452966087248e-7	0.362059	0.139	0.546	2.56e-18	Astrocytes	a_vs_b	Human	Disease	Entorhinal Cortex	Male	Human	Control	Entorhinal Cortex	Male	Disease vs control (same region)	AD00201 (H-H-Entorhinal Cortex-Male) vs AD00206 (H-AD.Braak 6-Entorhinal cortex -Male_001)	AD00201 vs AD00206	AD00206(Male,Disease,Entorhinal Cortex) vs AD00201(Male,Control,Entorhinal Cortex)
TENM2	AD00103	AD01104	0.000122446442938805	0.277815	0.389	0.041	9.06e-18	Astrocytes	a_vs_b	Human	Disease	Prefrontal cortex	Female	Human	Disease	Prefrontal cortex	Female	Disease vs disease (different region)	AD01104 (H-AD-Prefrontal_cortex_BA9-Female_001) vs AD00103 (H-AD.late-Prefrontal cortex-Female_001)	AD01104 vs AD00103	AD00103(Female,Disease,Prefrontal cortex) vs AD01104(Female,Disease,Prefrontal cortex)
TENM2	AD00110	AD00204	0	-0.271383	0.375	0.378	9.77e-18	Astrocytes	a_vs_b	Human	Disease	Prefrontal cortex	Female	Human	Disease	Entorhinal Cortex	Female	Disease vs disease (different region)	AD00204 (H-AD-Entorhinal Cortex-Female_001) vs AD00110 (H-AD-Prefrontal cortex-Female_002)	AD00204 vs AD00110	AD00110(Female,Disease,Prefrontal cortex) vs AD00204(Female,Disease,Entorhinal Cortex)
TENM2	AD00105	AD01104	0	-0.533054	0.375	0.041	1.66e-17	Astrocytes	a_vs_b	Human	Disease	Prefrontal cortex	Female	Human	Disease	Prefrontal cortex	Female	Disease vs disease (different region)	AD01104 (H-AD-Prefrontal_cortex_BA9-Female_001) vs AD00105 (H-AD.early-Prefrontal cortex-Female_001)	AD01104 vs AD00105	AD00105(Female,Disease,Prefrontal cortex) vs AD01104(Female,Disease,Prefrontal cortex)
TENM2	AD00206	AD00203	1.42998194684772e-211	1.71099	0.389	0.221	2.20e-16	Excitatory neurons	a_vs_b	Human	Disease	Entorhinal Cortex	Male	Human	Disease	Entorhinal Cortex	Male	Disease vs disease (same region)	AD00203 (H-AD-Entorhinal Cortex-Male_001) vs AD00206 (H-AD.Braak 6-Entorhinal cortex -Male_001)	AD00203 vs AD00206	AD00206(Male,Disease,Entorhinal Cortex) vs AD00203(Male,Disease,Entorhinal Cortex)
TENM2	AD00110	AD00109	0	1.44059	0.375	0.071	5.46e-15	Inhibitory neurons	a_vs_b	Human	Disease	Prefrontal cortex	Female	Human	Disease	Prefrontal cortex	Female	Disease vs disease (same region)	AD00109 (H-AD-Prefrontal cortex-Female_001) vs AD00110 (H-AD-Prefrontal cortex-Female_002)	AD00109 vs AD00110	AD00110(Female,Disease,Prefrontal cortex) vs AD00109(Female,Disease,Prefrontal cortex)
TENM2	AD00803	AD00104	1.29569810221698e-289	1.87128	0.684	0.796	2.62e-12	Inhibitory neurons	a_vs_b	Human	Disease	Superior frontal gyrus (BA8)	Male	Human	Disease	Prefrontal cortex	Male	Disease vs disease (different region)	AD00104 (H-AD.early-Prefrontal cortex-Male_001) vs AD00803 (H-AD.Braak 6-Superior frontal gyrus-Male_001)	AD00104 vs AD00803	AD00803(Male,Disease,Superior frontal gyrus (BA8)) vs AD00104(Male,Disease,Prefrontal cortex)
TENM2	AD00104	AD00101	1.5233521034123002e-207	1.53285	0.389	0.353	5.15e-12	Astrocytes	a_vs_b	Human	Disease	Prefrontal cortex	Male	Human	Control	Prefrontal cortex	Male	Disease vs control (same region)	AD00101 (H-H-Prefrontal cortex-Male) vs AD00104 (H-AD.early-Prefrontal cortex-Male_001)	AD00101 vs AD00104	AD00104(Male,Disease,Prefrontal cortex) vs AD00101(Male,Control,Prefrontal cortex)
TENM2	AD00102	AD00205	0	1.3822	0.375	0.332	1.26e-9	Astrocytes	a_vs_b	Human	Disease	Prefrontal cortex	Male	Human	Disease	Entorhinal Cortex	Male	Disease vs disease (different region)	AD00205 (H-AD.Braak 2-Entorhinal cortex -Male_001) vs AD00102 (H-AD.late-Prefrontal cortex-Male_001)	AD00205 vs AD00102	AD00102(Male,Disease,Prefrontal cortex) vs AD00205(Male,Disease,Entorhinal Cortex)
TENM2	AD00206	AD00203	2.45476385208827e-182	1.95361	0.684	0.256	4.18e-9	Astrocytes	a_vs_b	Human	Disease	Entorhinal Cortex	Male	Human	Disease	Entorhinal Cortex	Male	Disease vs disease (same region)	AD00203 (H-AD-Entorhinal Cortex-Male_001) vs AD00206 (H-AD.Braak 6-Entorhinal cortex -Male_001)	AD00203 vs AD00206	AD00206(Male,Disease,Entorhinal Cortex) vs AD00203(Male,Disease,Entorhinal Cortex)
TENM2	AD00803	AD00203	2.70979298521128e-88	-0.317304	0.375	0.221	2.28e-7	Excitatory neurons	a_vs_b	Human	Disease	Superior frontal gyrus (BA8)	Male	Human	Disease	Entorhinal Cortex	Male	Disease vs disease (different region)	AD00203 (H-AD-Entorhinal Cortex-Male_001) vs AD00803 (H-AD.Braak 6-Superior frontal gyrus-Male_001)	AD00203 vs AD00803	AD00803(Male,Disease,Superior frontal gyrus (BA8)) vs AD00203(Male,Disease,Entorhinal Cortex)
TENM2	AD00203	AD00201	9.246691655854032e-301	-0.494412	0.375	0.54	6.53e-7	Excitatory neurons	a_vs_b	Human	Disease	Entorhinal Cortex	Male	Human	Control	Entorhinal Cortex	Male	Disease vs control (same region)	AD00201 (H-H-Entorhinal Cortex-Male) vs AD00203 (H-AD-Entorhinal Cortex-Male_001)	AD00201 vs AD00203	AD00203(Male,Disease,Entorhinal Cortex) vs AD00201(Male,Control,Entorhinal Cortex)
TENM2	AD00803	AD00104	3.91863801449934e-183	-0.406944	0.375	0.579	1.20e-6	Astrocytes	a_vs_b	Human	Disease	Superior frontal gyrus (BA8)	Male	Human	Disease	Prefrontal cortex	Male	Disease vs disease (different region)	AD00104 (H-AD.early-Prefrontal cortex-Male_001) vs AD00803 (H-AD.Braak 6-Superior frontal gyrus-Male_001)	AD00104 vs AD00803	AD00803(Male,Disease,Superior frontal gyrus (BA8)) vs AD00104(Male,Disease,Prefrontal cortex)
TENM2	AD00204	AD00202	1.58157706404105e-44	1.69326	0.389	0.61	1.23e-4	Astrocytes	a_vs_b	Human	Disease	Entorhinal Cortex	Female	Human	Control	Entorhinal Cortex	Female	Disease vs control (same region)	AD00202 (H-H-Entorhinal Cortex-Female) vs AD00204 (H-AD-Entorhinal Cortex-Female_001)	AD00202 vs AD00204	AD00204(Female,Disease,Entorhinal Cortex) vs AD00202(Female,Control,Entorhinal Cortex)
TENM2	AD00102	AD00206	0	1.28511	0.375	0.435	6.77e-3	Astrocytes	a_vs_b	Human	Disease	Prefrontal cortex	Male	Human	Disease	Entorhinal Cortex	Male	Disease vs disease (different region)	AD00206 (H-AD.Braak 6-Entorhinal cortex -Male_001) vs AD00102 (H-AD.late-Prefrontal cortex-Male_001)	AD00206 vs AD00102	AD00102(Male,Disease,Prefrontal cortex) vs AD00206(Male,Disease,Entorhinal Cortex)
TENM2	AD00206	AD00203	1.21276676514359e-38	2.16251	0.684	0.045	9.98e-3	Oligodendrocyte precursor cells	a_vs_b	Human	Disease	Entorhinal Cortex	Male	Human	Disease	Entorhinal Cortex	Male	Disease vs disease (same region)	AD00203 (H-AD-Entorhinal Cortex-Male_001) vs AD00206 (H-AD.Braak 6-Entorhinal cortex -Male_001)	AD00203 vs AD00206	AD00206(Male,Disease,Entorhinal Cortex) vs AD00203(Male,Disease,Entorhinal Cortex)
TENM2	AD00108	AD00206	0.27595416904933	0.28852	0.122	0.106	1.34e-2	Endothelial cells	a_vs_b	Human	Disease	Prefrontal cortex	Male	Human	Disease	Entorhinal Cortex	Male	Disease vs disease (different region)	AD00206 (H-AD.Braak 6-Entorhinal cortex -Male_001) vs AD00108 (H-AD-Prefrontal cortex-Male_002)	AD00206 vs AD00108	AD00108(Male,Disease,Prefrontal cortex) vs AD00206(Male,Disease,Entorhinal Cortex)
TENM2	AD00104	AD00206	4.0710999462767405e-11	-0.306732	0.406	0.139	2.30e-2	Oligodendrocyte precursor cells	a_vs_b	Human	Disease	Prefrontal cortex	Male	Human	Disease	Entorhinal Cortex	Male	Disease vs disease (different region)	AD00206 (H-AD.Braak 6-Entorhinal cortex -Male_001) vs AD00104 (H-AD.early-Prefrontal cortex-Male_001)	AD00206 vs AD00104	AD00104(Male,Disease,Prefrontal cortex) vs AD00206(Male,Disease,Entorhinal Cortex)
TENM2	AD00107	AD00206	2.11098933070173e-275	-0.382836	0.524	0.106	7.97e-2	Endothelial cells	a_vs_b	Human	Disease	Prefrontal cortex	Male	Human	Disease	Entorhinal Cortex	Male	Disease vs disease (different region)	AD00206 (H-AD.Braak 6-Entorhinal cortex -Male_001) vs AD00107 (H-AD-Prefrontal cortex-Male_001)	AD00206 vs AD00107	AD00107(Male,Disease,Prefrontal cortex) vs AD00206(Male,Disease,Entorhinal Cortex)
TENM2	AD00803	AD00203	8.90592720782091e-17	0.26926	0.775	0.045	2.99e-1	Oligodendrocyte precursor cells	a_vs_b	Human	Disease	Superior frontal gyrus (BA8)	Male	Human	Disease	Entorhinal Cortex	Male	Disease vs disease (different region)	AD00203 (H-AD-Entorhinal Cortex-Male_001) vs AD00803 (H-AD.Braak 6-Superior frontal gyrus-Male_001)	AD00203 vs AD00803	AD00803(Male,Disease,Superior frontal gyrus (BA8)) vs AD00203(Male,Disease,Entorhinal Cortex)
TENM2	AD00104	AD00102	0.000015377952464109	0.334689	0.122	0.447	3.04e-1	Astrocytes	a_vs_b	Human	Disease	Prefrontal cortex	Male	Human	Disease	Prefrontal cortex	Male	Disease vs disease (same region)	AD00102 (H-AD.late-Prefrontal cortex-Male_001) vs AD00104 (H-AD.early-Prefrontal cortex-Male_001)	AD00102 vs AD00104	AD00104(Male,Disease,Prefrontal cortex) vs AD00102(Male,Disease,Prefrontal cortex)
TENM2	AD00803	AD00104	1.3044770625894798e-233	1.56947	0.406	0.047	4.53e-1	Oligodendrocyte precursor cells	a_vs_b	Human	Disease	Superior frontal gyrus (BA8)	Male	Human	Disease	Prefrontal cortex	Male	Disease vs disease (different region)	AD00104 (H-AD.early-Prefrontal cortex-Male_001) vs AD00803 (H-AD.Braak 6-Superior frontal gyrus-Male_001)	AD00104 vs AD00803	AD00803(Male,Disease,Superior frontal gyrus (BA8)) vs AD00104(Male,Disease,Prefrontal cortex)
TENM2	AD00102	AD00206	0	1.5908	0.524	0.106	1.00e+0	Endothelial cells	a_vs_b	Human	Disease	Prefrontal cortex	Male	Human	Disease	Entorhinal Cortex	Male	Disease vs disease (different region)	AD00206 (H-AD.Braak 6-Entorhinal cortex -Male_001) vs AD00102 (H-AD.late-Prefrontal cortex-Male_001)	AD00206 vs AD00102	AD00102(Male,Disease,Prefrontal cortex) vs AD00206(Male,Disease,Entorhinal Cortex)
TENM2	AD00102	AD00206	0	1.96271	0.775	0.139	1.00e+0	Oligodendrocyte precursor cells	a_vs_b	Human	Disease	Prefrontal cortex	Male	Human	Disease	Entorhinal Cortex	Male	Disease vs disease (different region)	AD00206 (H-AD.Braak 6-Entorhinal cortex -Male_001) vs AD00102 (H-AD.late-Prefrontal cortex-Male_001)	AD00206 vs AD00102	AD00102(Male,Disease,Prefrontal cortex) vs AD00206(Male,Disease,Entorhinal Cortex)
TENM2	AD00103	AD00106	3.9733318631785205e-25	0.663443	0.122	0.018	1.00e+0	Endothelial cells	a_vs_b	Human	Disease	Prefrontal cortex	Female	Human	Control	Prefrontal cortex	Female	Disease vs control (same region)	AD00106 (H-H-Prefrontal cortex-Female) vs AD00103 (H-AD.late-Prefrontal cortex-Female_001)	AD00106 vs AD00103	AD00103(Female,Disease,Prefrontal cortex) vs AD00106(Female,Control,Prefrontal cortex)
TENM2	AD00103	AD00204	8.94071686680971e-223	1.39133	0.406	0.378	1.00e+0	Astrocytes	a_vs_b	Human	Disease	Prefrontal cortex	Female	Human	Disease	Entorhinal Cortex	Female	Disease vs disease (different region)	AD00204 (H-AD-Entorhinal Cortex-Female_001) vs AD00103 (H-AD.late-Prefrontal cortex-Female_001)	AD00204 vs AD00103	AD00103(Female,Disease,Prefrontal cortex) vs AD00204(Female,Disease,Entorhinal Cortex)
TENM2	AD00104	AD00206	0	1.53242	0.524	0.106	1.00e+0	Endothelial cells	a_vs_b	Human	Disease	Prefrontal cortex	Male	Human	Disease	Entorhinal Cortex	Male	Disease vs disease (different region)	AD00206 (H-AD.Braak 6-Entorhinal cortex -Male_001) vs AD00104 (H-AD.early-Prefrontal cortex-Male_001)	AD00206 vs AD00104	AD00104(Male,Disease,Prefrontal cortex) vs AD00206(Male,Disease,Entorhinal Cortex)
TENM2	AD00105	AD00204	3.96347641572715e-254	2.04504	0.775	0.378	1.00e+0	Astrocytes	a_vs_b	Human	Disease	Prefrontal cortex	Female	Human	Disease	Entorhinal Cortex	Female	Disease vs disease (different region)	AD00204 (H-AD-Entorhinal Cortex-Female_001) vs AD00105 (H-AD.early-Prefrontal cortex-Female_001)	AD00204 vs AD00105	AD00105(Female,Disease,Prefrontal cortex) vs AD00204(Female,Disease,Entorhinal Cortex)
TENM2	AD00107	AD01103	5.441183323026631e-23	0.639449	0.122	0.148	1.00e+0	Inhibitory neurons	a_vs_b	Human	Disease	Prefrontal cortex	Male	Human	Disease	Prefrontal cortex	Male	Disease vs disease (different region)	AD01103 (H-AD-Prefrontal_cortex_BA9-Male_001) vs AD00107 (H-AD-Prefrontal cortex-Male_001)	AD01103 vs AD00107	AD00107(Male,Disease,Prefrontal cortex) vs AD01103(Male,Disease,Prefrontal cortex)
TENM2	AD00109	AD00103	8.26655920290715e-12	0.347305	0.524	0.107	1.00e+0	Endothelial cells	a_vs_b	Human	Disease	Prefrontal cortex	Female	Human	Disease	Prefrontal cortex	Female	Disease vs disease (same region)	AD00103 (H-AD.late-Prefrontal cortex-Female_001) vs AD00109 (H-AD-Prefrontal cortex-Female_001)	AD00103 vs AD00109	AD00109(Female,Disease,Prefrontal cortex) vs AD00103(Female,Disease,Prefrontal cortex)
TENM2	AD00110	AD00103	0.0000108605540513503	0.320629	0.122	0.107	1.00e+0	Endothelial cells	a_vs_b	Human	Disease	Prefrontal cortex	Female	Human	Disease	Prefrontal cortex	Female	Disease vs disease (same region)	AD00103 (H-AD.late-Prefrontal cortex-Female_001) vs AD00110 (H-AD-Prefrontal cortex-Female_002)	AD00103 vs AD00110	AD00110(Female,Disease,Prefrontal cortex) vs AD00103(Female,Disease,Prefrontal cortex)
TENM2	AD00204	AD00202	2.9985522758056606e-24	-0.298134	0.406	0.721	1.00e+0	Inhibitory neurons	a_vs_b	Human	Disease	Entorhinal Cortex	Female	Human	Control	Entorhinal Cortex	Female	Disease vs control (same region)	AD00202 (H-H-Entorhinal Cortex-Female) vs AD00204 (H-AD-Entorhinal Cortex-Female_001)	AD00202 vs AD00204	AD00204(Female,Disease,Entorhinal Cortex) vs AD00202(Female,Control,Entorhinal Cortex)
TENM2	AD00205	AD00203	5.45125064668227e-70	-0.344195	0.524	0.256	1.00e+0	Astrocytes	a_vs_b	Human	Disease	Entorhinal Cortex	Male	Human	Disease	Entorhinal Cortex	Male	Disease vs disease (same region)	AD00203 (H-AD-Entorhinal Cortex-Male_001) vs AD00205 (H-AD.Braak 2-Entorhinal cortex -Male_001)	AD00203 vs AD00205	AD00205(Male,Disease,Entorhinal Cortex) vs AD00203(Male,Disease,Entorhinal Cortex)
TENM2	AD00205	AD00203	0	-0.256727	0.524	0.221	1.00e+0	Excitatory neurons	a_vs_b	Human	Disease	Entorhinal Cortex	Male	Human	Disease	Entorhinal Cortex	Male	Disease vs disease (same region)	AD00203 (H-AD-Entorhinal Cortex-Male_001) vs AD00205 (H-AD.Braak 2-Entorhinal cortex -Male_001)	AD00203 vs AD00205	AD00205(Male,Disease,Entorhinal Cortex) vs AD00203(Male,Disease,Entorhinal Cortex)
TENM2	AD00206	AD00203	1.09901762751542e-47	1.55175	0.406	0.026	1.00e+0	Endothelial cells	a_vs_b	Human	Disease	Entorhinal Cortex	Male	Human	Disease	Entorhinal Cortex	Male	Disease vs disease (same region)	AD00203 (H-AD-Entorhinal Cortex-Male_001) vs AD00206 (H-AD.Braak 6-Entorhinal cortex -Male_001)	AD00203 vs AD00206	AD00206(Male,Disease,Entorhinal Cortex) vs AD00203(Male,Disease,Entorhinal Cortex)
TENM2	AD00802	AD00102	0	1.43532	0.524	0.447	1.00e+0	Astrocytes	a_vs_b	Human	Disease	Superior frontal gyrus (BA8)	Male	Human	Disease	Prefrontal cortex	Male	Disease vs disease (different region)	AD00102 (H-AD.late-Prefrontal cortex-Male_001) vs AD00802 (H-AD.Braak 2-Superior frontal gyrus-Male_001)	AD00102 vs AD00802	AD00802(Male,Disease,Superior frontal gyrus (BA8)) vs AD00102(Male,Disease,Prefrontal cortex)
TENM2	AD00803	AD00102	1.01117727375611e-51	2.25394	0.775	0.087	1.00e+0	Oligodendrocyte precursor cells	a_vs_b	Human	Disease	Superior frontal gyrus (BA8)	Male	Human	Disease	Prefrontal cortex	Male	Disease vs disease (different region)	AD00102 (H-AD.late-Prefrontal cortex-Male_001) vs AD00803 (H-AD.Braak 6-Superior frontal gyrus-Male_001)	AD00102 vs AD00803	AD00803(Male,Disease,Superior frontal gyrus (BA8)) vs AD00102(Male,Disease,Prefrontal cortex)
TENM2	AD01104	AD01102	0.148965885667063	-0.452125	0.041	0.109	1.00e+0	Astrocytes	a_vs_b	Human	Disease	Prefrontal cortex	Female	Human	Control	Prefrontal cortex	Female	Disease vs control (same region)	AD01102 (H-H-Prefrontal_cortex-Female_BA9) vs AD01104 (H-AD-Prefrontal_cortex_BA9-Female_001)	AD01102 vs AD01104	AD01104(Female,Disease,Prefrontal cortex) vs AD01102(Female,Control,Prefrontal cortex)

## Sheet: TableS3
Supplementary Table S3. Information on variants related to TENM2 collected in the GWAS Catalog
PUBMEDID	FIRST AUTHOR	JOURNAL	LINK	STUDY	DISEASE/TRAIT	INITIAL SAMPLE SIZE	REPLICATION SAMPLE SIZE	REGION	CHR_ID	CHR_POS	REPORTED GENE(S)	MAPPED_GENE	UPSTREAM_GENE_ID	DOWNSTREAM_GENE_ID	SNP_GENE_IDS	UPSTREAM_GENE_DISTANCE	DOWNSTREAM_GENE_DISTANCE	STRONGEST SNP-RISK ALLELE	SNPS	MERGED	SNP_ID_CURRENT	CONTEXT	INTERGENIC	RISK ALLELE FREQUENCY	P-VALUE	PVALUE_MLOG	P-VALUE (TEXT)	OR or BETA	95% CI (TEXT)	PLATFORM [SNPS PASSING QC]	CNV	MAPPED_TRAIT	MAPPED_TRAIT_URI	STUDY ACCESSION	GENOTYPING TECHNOLOGY
33972514	Pazoki R	Nat Commun	www.ncbi.nlm.nih.gov/pubmed/33972514	Genetic analysis in European ancestry individuals identifies 517 loci associated with liver enzymes.	Liver enzyme levels (gamma-glutamyl transferase)	437,194 European ancestry individuals	315,572 European ancestry individuals	5q34	5	167404689	TENM2	TENM2			ENSG00000145934			rs6863407-C	rs6863407	0	6863407	intron_variant	0	0.287442	1e-43	43		0.00784333	[0.0067-0.009] unit increase	Affymetrix [13995440] (imputed)	N	serum gamma-glutamyl transferase measurement	http://www.ebi.ac.uk/efo/EFO_0004532	GCST90013407	Genome-wide genotyping array
34594039	Sakaue S	Nat Genet	www.ncbi.nlm.nih.gov/pubmed/34594039	A cross-population atlas of genetic associations for 220 human phenotypes.	Gamma glutamyl transpeptidase	344,104 European ancestry individuals, 133,471 East Asian ancestry individuals	NA	5q34	5	167403166		TENM2			ENSG00000145934			rs35263578-A	rs35263578	0	35263578	intron_variant	0	NR	5e-34	33.301		0.0254	[0.021-0.03] unit increase	Affymetrix, Illumina [20535691] (imputed)	N	serum gamma-glutamyl transferase measurement	http://www.ebi.ac.uk/efo/EFO_0004532	GCST90018954	Genome-wide genotyping array
34446935	Karlsson Linner R	Nat Neurosci	www.ncbi.nlm.nih.gov/pubmed/34446935	Multivariate analysis of 1.5 million people identifies genetic associations with traits related to self-regulation and addiction.	Externalizing behaviour (multivariate analysis)	up to 53,293 European ancestry Attention-deficit/hyperactivity disorder individuals, up to 164,684 European ancestry problematic alcohol use individuals, up to 186,875 European ancestry lifetime cannabis use individuals, up to 357,187 European ancestry individuals measuring reverse-coded age at first sexual intercourse, up to 336,121 European ancestry individuals measuring number of sexual partne…	NA	5q34	5	167563690		TENM2			ENSG00000145934			rs2336895-G	rs2336895	0	2336895	intron_variant	0	0.352	2e-27	26.699		0.014	[0.012-0.016] unit increase	NR [NR] (imputed)	N	attention deficit hyperactivity disorder, substance abuse, antisocial behaviour measurement	http://www.ebi.ac.uk/efo/EFO_0003888, http://purl.obolibrary.org/obo/MONDO_0002491, http://www.ebi.ac.uk/efo/EFO_0007052	GCST90061435	Genome-wide genotyping array
30643251	Liu M	Nat Genet	www.ncbi.nlm.nih.gov/pubmed/30643251	Association studies of up to 1.2 million individuals yield new insights into the genetic etiology of tobacco and alcohol use.	Smoking initiation (ever regular vs never regular) (MTAG)	up to 1,359,002 European ancestry individuals	NA	5q34	5	167562508	NR	TENM2			ENSG00000145934			rs4044321-G	rs4044321	0	4044321	intron_variant	0	0.644	4e-24	23.3979		0.011401	[0.0092-0.0136] unit decrease	NR [9732723] (imputed)	N	smoking status measurement	http://www.ebi.ac.uk/efo/EFO_0006527	GCST007468	Genome-wide genotyping array
34045744	Levey DF	Nat Neurosci	www.ncbi.nlm.nih.gov/pubmed/34045744	Bi-ancestral depression GWAS in the Million Veteran Program and meta-analysis in >1.2 million individuals highlight new therapeutic directions.	Major depressive disorder	340,591 European ancestry cases, 813,676 European ancestry controls	455,350 cases, 887,428 controls	5q34	5	167564691		TENM2			ENSG00000145934			rs13186288-?	rs13186288	0	13186288	intron_variant	0	NR	2e-20	19.699		0.0261	unit increase	NR [NR]	N	unipolar depression	http://www.ebi.ac.uk/efo/EFO_0003761	GCST90020227	Genome-wide genotyping array
33462484	Sinnott-Armstrong N	Nat Genet	www.ncbi.nlm.nih.gov/pubmed/33462484	Genetics of 35 blood and urine biomarkers in the UK Biobank.	Gamma glutamyl transferase levels	342,339 European ancestry individuals, 6,015 African ancestry individuals, 7,336 South Asian ancestry individuals	NA	5q34	5	167400560	NR	TENM2			ENSG00000145934			rs34731725-A	rs34731725	0	34731725	intron_variant	0	NR	1e-19	19		0.0259	[0.02-0.031] unit increase	Affymetrix [9000000] (imputed)	N	serum gamma-glutamyl transferase measurement	http://www.ebi.ac.uk/efo/EFO_0004532	GCST90019507	Genome-wide genotyping array
30595370	Kichaev G	Am J Hum Genet	www.ncbi.nlm.nih.gov/pubmed/30595370	Leveraging Polygenic Functional Enrichment to Improve GWAS Power.	Smoking status	approximately 458,000 European ancestry individuals	NA	5q34	5	167566967		TENM2			ENSG00000145934			rs986391-?	rs986391	0	986391	intron_variant	0	NR	6e-18	17.2218				NR [~ 8900000] (imputed)	N	smoking status measurement	http://www.ebi.ac.uk/efo/EFO_0006527	GCST007085	Genome-wide genotyping array
30643251	Liu M	Nat Genet	www.ncbi.nlm.nih.gov/pubmed/30643251	Association studies of up to 1.2 million individuals yield new insights into the genetic etiology of tobacco and alcohol use.	Smoking initiation (ever regular vs never regular)	up to 1,232,091 European ancestry individuals	NA	5q34	5	167562508	NR	TENM2			ENSG00000145934			rs4044321-G	rs4044321	0	4044321	intron_variant	0	0.644	2e-17	16.699		0.022641	[0.017-0.028] unit decrease	NR [~ 10000000] (imputed)	N	smoking status measurement	http://www.ebi.ac.uk/efo/EFO_0006527	GCST007474	Genome-wide genotyping array
30643251	Liu M	Nat Genet	www.ncbi.nlm.nih.gov/pubmed/30643251	Association studies of up to 1.2 million individuals yield new insights into the genetic etiology of tobacco and alcohol use.	Smoking initiation (ever regular vs never regular)	up to 1,232,091 European ancestry individuals	NA	5q34	5	168187966	NR	TENM2			ENSG00000145934			rs2173019-A	rs2173019	0	2173019	intron_variant	0	0.177	3e-17	16.5229	(Conditioned on chr5:166989513)	0.028207	[0.022-0.035] unit increase	NR [~ 10000000] (imputed)	N	smoking status measurement	http://www.ebi.ac.uk/efo/EFO_0006527	GCST007474	Genome-wide genotyping array
30643251	Liu M	Nat Genet	www.ncbi.nlm.nih.gov/pubmed/30643251	Association studies of up to 1.2 million individuals yield new insights into the genetic etiology of tobacco and alcohol use.	Smoking initiation (ever regular vs never regular) (MTAG)	up to 1,359,002 European ancestry individuals	NA	5q34	5	168187966	NR	TENM2			ENSG00000145934			rs2173019-A	rs2173019	0	2173019	intron_variant	0	0.177	3e-17	16.5229		0.0119549	[0.0092-0.0147] unit increase	NR [9732723] (imputed)	N	smoking status measurement	http://www.ebi.ac.uk/efo/EFO_0006527	GCST007468	Genome-wide genotyping array
33082346	Xu K	Nat Commun	www.ncbi.nlm.nih.gov/pubmed/33082346	Genome-wide association study of smoking trajectory and meta-analysis of smoking status in 842,000 individuals.	Smoking initiation	842,717 European ancestry individuals	NA	5q34	5	167562508	TENM2	TENM2			ENSG00000145934			rs4044321-A	rs4044321	0	4044321	intron_variant	0		2e-15	14.699		1.029	[NR]	Affymetrix [up to 79000000] (imputed)	N	smoking initiation	http://www.ebi.ac.uk/efo/EFO_0005670	GCST011703	Genome-wide genotyping array
31689377	Wootton RE	Psychol Med	www.ncbi.nlm.nih.gov/pubmed/31689377	Evidence for causal effects of lifetime smoking on risk for depression and schizophrenia: a Mendelian randomisation study.	Lifetime smoking index	462,690 European ancestry individuals	NA	5q34	5	167566967		TENM2			ENSG00000145934			rs986391-G	rs986391	0	986391	intron_variant	0	0.367	9e-15	14.0458		0.016	[0.012-0.02] unit increase	Affymetrix [up to 90000000] (imputed)	N	smoking behaviour measurement	http://www.ebi.ac.uk/efo/EFO_0005671	GCST009096	Genome-wide genotyping array
30643258	Karlsson Linner R	Nat Genet	www.ncbi.nlm.nih.gov/pubmed/30643258	Genome-wide association analyses of risk tolerance and risky behaviors in over 1 million individuals identify hundreds of loci and shared genetic influences.	Smoking status (ever vs never smokers)	518,633 European ancestry individuals	NA	5q34	5	167565242	TENM2	TENM2			ENSG00000145934			rs4869058-A	rs4869058	0	4869058	intron_variant	0	0.641	8e-14	13.0969		0.0156498	[0.012-0.02] unit decrease	Affymetrix [11514654] (imputed)	N	smoking behavior	http://www.ebi.ac.uk/efo/EFO_0004318	GCST007327	Genome-wide genotyping array
30643251	Liu M	Nat Genet	www.ncbi.nlm.nih.gov/pubmed/30643251	Association studies of up to 1.2 million individuals yield new insights into the genetic etiology of tobacco and alcohol use.	Smoking initiation (ever regular vs never regular)	up to 1,232,091 European ancestry individuals	NA	5q34	5	167351498	NR	TENM2			ENSG00000145934			rs6890961-T	rs6890961	0	6890961	intron_variant	0	0.624	2e-13	12.699	(Conditioned on chr5:165096435, chr5:167614971, chr5:166989513)	0.0193109	[0.014-0.024] unit decrease	NR [~ 10000000] (imputed)	N	smoking status measurement	http://www.ebi.ac.uk/efo/EFO_0006527	GCST007474	Genome-wide genotyping array
29059683	Michailidou K	Nature	www.ncbi.nlm.nih.gov/pubmed/29059683	Association analysis identifies 65 new breast cancer risk loci.	Breast cancer	76,192 European ancestry cases, 63,082 European ancestry controls	46,785 European ancestry cases, 42,892 European ancestry controls, 14,068 East Asian ancestry cases, 13,104 East Asian ancestry controls	5p11	5	46394269	NR	NA - TENM2		ENSG00000145934			120890530	rs142427110-A	rs142427110	0	142427110	intergenic_variant	1	0.1376	1e-12	12	(EA)	0.069	[0.05-0.088] unit decrease	Illumina [~ 11800000] (imputed)	N	breast carcinoma	http://www.ebi.ac.uk/efo/EFO_0000305	GCST004988	Genome-wide genotyping array
34446935	Karlsson Linner R	Nat Neurosci	www.ncbi.nlm.nih.gov/pubmed/34446935	Multivariate analysis of 1.5 million people identifies genetic associations with traits related to self-regulation and addiction.	Externalizing behaviour (multivariate analysis)	up to 53,293 European ancestry Attention-deficit/hyperactivity disorder individuals, up to 164,684 European ancestry problematic alcohol use individuals, up to 186,875 European ancestry lifetime cannabis use individuals, up to 357,187 European ancestry individuals measuring reverse-coded age at first sexual intercourse, up to 336,121 European ancestry individuals measuring number of sexual partne…	NA	5q34	5	167327295		TENM2			ENSG00000145934			rs1895266-G	rs1895266	0	1895266	intron_variant	0	0.419	2e-12	11.699		0.008	[0.006-0.01] unit increase	NR [NR] (imputed)	N	attention deficit hyperactivity disorder, substance abuse, antisocial behaviour measurement	http://www.ebi.ac.uk/efo/EFO_0003888, http://purl.obolibrary.org/obo/MONDO_0002491, http://www.ebi.ac.uk/efo/EFO_0007052	GCST90061435	Genome-wide genotyping array
34560273	Shadrin AA	Neuroimage	www.ncbi.nlm.nih.gov/pubmed/34560273	Vertex-wise multivariate genome-wide association study identifies 780 unique genetic loci associated with cortical morphology.	Cortical surface area	35,657 White British ancestry individuals	NA	5q34	5	167051470	NR	LINC01947 - TENM2	ENSG00000254130	ENSG00000145934		125100	233329	rs11134442-A	rs11134442	0	11134442	intergenic_variant	1	0.3747	2e-12	11.699				NR [9056863] (imputed)	N	cortical surface area measurement	http://www.ebi.ac.uk/efo/EFO_0010736	GCST90091060	Genome-wide genotyping array
25231870	Perry JR	Nature	www.ncbi.nlm.nih.gov/pubmed/25231870	Parent-of-origin-specific allelic associations among 106 genomic loci for age at menarche.	Menarche (age at onset)	Up to 182,413 European ancestry females	NA	5q34	5	167943258	TENM2	TENM2			ENSG00000145934			rs9647570-G	rs9647570	0	9647570	intron_variant	0	0.14	1e-11	11		0.05	[0.036-0.064] unit increase	Affymetrix, Illumina [2441815] (imputed)	N	age at menarche	http://www.ebi.ac.uk/efo/EFO_0004703	GCST002541	Genome-wide genotyping array
30643251	Liu M	Nat Genet	www.ncbi.nlm.nih.gov/pubmed/30643251	Association studies of up to 1.2 million individuals yield new insights into the genetic etiology of tobacco and alcohol use.	Smoking cessation (MTAG)	up to 820,192 European ancestry individuals	NA	5q34	5	167564265	NR	TENM2			ENSG00000145934			rs2098651-G	rs2098651	0	2098651	intron_variant	0	0.62	2e-11	10.699		0.0106521	[0.0076-0.0137] unit decrease	NR [9732723] (imputed)	N	smoking cessation	http://www.ebi.ac.uk/efo/EFO_0004319	GCST007464	Genome-wide genotyping array
30038396	Lee JJ	Nat Genet	www.ncbi.nlm.nih.gov/pubmed/30038396	Gene discovery and polygenic prediction from a genome-wide association study of educational attainment in 1.1 million individuals.	Educational attainment (MTAG)	1,311,438 European ancestry individuals	NA	5q34	5	168108023	Intergenic	TENM2			ENSG00000145934			rs6867056-T	rs6867056	0	6867056	intron_variant	0	0.2125	2e-11	10.699	(MTAG)	0.0107	[0.0076-0.0138] unit increase	Affymetrix, Illumina [7100000] (imputed)	N	self reported educational attainment	http://www.ebi.ac.uk/efo/EFO_0004784	GCST006571	Genome-wide genotyping array
30643251	Liu M	Nat Genet	www.ncbi.nlm.nih.gov/pubmed/30643251	Association studies of up to 1.2 million individuals yield new insights into the genetic etiology of tobacco and alcohol use.	Smoking initiation (ever regular vs never regular) (MTAG)	up to 1,359,002 European ancestry individuals	NA	5q34	5	167348279	NR	TENM2			ENSG00000145934			rs10077097-C	rs10077097	0	10077097	intron_variant	0	0.667	3e-11	10.5229		0.00761874	[0.0054-0.0099] unit decrease	NR [9732723] (imputed)	N	smoking status measurement	http://www.ebi.ac.uk/efo/EFO_0006527	GCST007468	Genome-wide genotyping array
30038396	Lee JJ	Nat Genet	www.ncbi.nlm.nih.gov/pubmed/30038396	Gene discovery and polygenic prediction from a genome-wide association study of educational attainment in 1.1 million individuals.	Highest math class taken (MTAG)	811,539 European ancestry individuals	NA	5q34	5	168108023	Intergenic	TENM2			ENSG00000145934			rs6867056-T	rs6867056	0	6867056	intron_variant	0	0.2048	5e-11	10.301	(MTAG)	0.0134	[0.0095-0.0173] unit increase	Affymetrix, Illumina [7100000] (imputed)	N	mathematical ability	http://www.ebi.ac.uk/efo/EFO_0004875	GCST006568	Genome-wide genotyping array
29942085	Nagel M	Nat Genet	www.ncbi.nlm.nih.gov/pubmed/29942085	Meta-analysis of genome-wide association studies for neuroticism in 449,484 individuals identifies novel genetic loci and pathways.	Depression	688,809 European ancestry individuals	NA	5q34	5	167564265	NR	TENM2			ENSG00000145934			rs2098651-C	rs2098651	0	2098651	intron_variant	0	NR	2e-10	9.69897		6.344	z score increase	Affymetrix [10847151] (imputed)	N	unipolar depression	http://www.ebi.ac.uk/efo/EFO_0003761	GCST006477	Genome-wide genotyping array
32606422	Wu Y	Transl Psychiatry	www.ncbi.nlm.nih.gov/pubmed/32606422	Multi-trait analysis for genome-wide association study of five psychiatric disorders.	Depressive symptoms (MTAG)	955,012 individuals	NA	5q34	5	167564265	NR	TENM2			ENSG00000145934			rs2098651-?	rs2098651	0	2098651	intron_variant	0		2e-10	9.69897				NR [520857]	N	depressive symptom measurement	http://www.ebi.ac.uk/efo/EFO_0007006	GCST010642	Genome-wide genotyping array
32606422	Wu Y	Transl Psychiatry	www.ncbi.nlm.nih.gov/pubmed/32606422	Multi-trait analysis for genome-wide association study of five psychiatric disorders.	Depressive symptoms	688,809 individuals	NA	5q34	5	167564265	NR	TENM2			ENSG00000145934			rs2098651-?	rs2098651	0	2098651	intron_variant	0		2e-10	9.69897				NR [11140414]	N	depressive symptom measurement	http://www.ebi.ac.uk/efo/EFO_0007006	GCST010647	Genome-wide genotyping array
34446935	Karlsson Linner R	Nat Neurosci	www.ncbi.nlm.nih.gov/pubmed/34446935	Multivariate analysis of 1.5 million people identifies genetic associations with traits related to self-regulation and addiction.	Externalizing behaviour (multivariate analysis)	up to 53,293 European ancestry Attention-deficit/hyperactivity disorder individuals, up to 164,684 European ancestry problematic alcohol use individuals, up to 186,875 European ancestry lifetime cannabis use individuals, up to 357,187 European ancestry individuals measuring reverse-coded age at first sexual intercourse, up to 336,121 European ancestry individuals measuring number of sexual partne…	NA	5q34	5	168217288		TENM2			ENSG00000145934			rs7708354-T	rs7708354	0	7708354	intron_variant	0	0.762	2e-10	9.69897		0.009	[0.007-0.011] unit decrease	NR [NR] (imputed)	N	attention deficit hyperactivity disorder, substance abuse, antisocial behaviour measurement	http://www.ebi.ac.uk/efo/EFO_0003888, http://purl.obolibrary.org/obo/MONDO_0002491, http://www.ebi.ac.uk/efo/EFO_0007052	GCST90061435	Genome-wide genotyping array
31689377	Wootton RE	Psychol Med	www.ncbi.nlm.nih.gov/pubmed/31689377	Evidence for causal effects of lifetime smoking on risk for depression and schizophrenia: a Mendelian randomisation study.	Lifetime smoking index	462,690 European ancestry individuals	NA	5q34	5	168177208		TENM2			ENSG00000145934			rs13153393-A	rs13153393	0	13153393	intron_variant	0	0.884	3e-10	9.52288		0.02	[0.014-0.026] unit decrease	Affymetrix [up to 90000000] (imputed)	N	smoking behaviour measurement	http://www.ebi.ac.uk/efo/EFO_0005671	GCST009096	Genome-wide genotyping array
33563987	Tyrrell J	Nat Commun	www.ncbi.nlm.nih.gov/pubmed/33563987	Genetic predictors of participation in optional components of UK Biobank.	Percentage of invited food questionnaires completed	300,639 European ancestry individuals	NA	5q34	5	167610929	NR	TENM2			ENSG00000145934			rs11134465-G	rs11134465	0	11134465	intron_variant	0	0.32	4e-10	9.39794		0.6	[0.4-0.8] unit decrease	Affymetrix [39302896] (imputed)	N	health study participation	http://www.ebi.ac.uk/efo/EFO_0010130	GCST90012790	Genome-wide genotyping array
29970889	Day FR	Nat Commun	www.ncbi.nlm.nih.gov/pubmed/29970889	Elucidating the genetic basis of social interaction and isolation.	Regular attendance at a religious group	66,259 European ancestry cases, 386,043 European ancestry controls	NA	5q34	5	168131833	ODZ2, WWC1	TENM2			ENSG00000145934			rs6862251-C	rs6862251	0	6862251	intron_variant	0	0.699021	5e-10	9.30103		0.00490792	[0.0033-0.0065] unit increase	NR [NR] (imputed)	N	social interaction measurement	http://www.ebi.ac.uk/efo/EFO_0009592	GCST006922	Genome-wide genotyping array
30038396	Lee JJ	Nat Genet	www.ncbi.nlm.nih.gov/pubmed/30038396	Gene discovery and polygenic prediction from a genome-wide association study of educational attainment in 1.1 million individuals.	Self-reported math ability (MTAG)	670,471 European ancestry individuals	NA	5q34	5	167244178	Intergenic	NA - TENM2		ENSG00000145934			40621	rs72827369-T	rs72827369	0	72827369	intergenic_variant	1	0.8383	7e-10	9.1549	(MTAG)	0.015	[0.01-0.02] unit decrease	Affymetrix, Illumina [7100000] (imputed)	N	mathematical ability	http://www.ebi.ac.uk/efo/EFO_0004875	GCST006569	Genome-wide genotyping array
34211149	Mills MC	Nat Hum Behav	www.ncbi.nlm.nih.gov/pubmed/34211149	Identification of 371 genetic variants for age at first sex and birth linked to externalising behaviour.	Age at first sexual intercourse	397,338 European ancestry individuals	NA	5q34	5	167558219	TENM2	TENM2			ENSG00000145934			rs4868800-G	rs4868800	0	4868800	intron_variant	0	0.418334	8e-10	9.09691		0.0127887	[0.0087-0.0169] unit decrease	NR [16516521] (imputed)	N	age at first sexual intercourse measurement	http://www.ebi.ac.uk/efo/EFO_0009749	GCST90000047	Genome-wide genotyping array
30679032	Brazel DM	Biol Psychiatry	www.ncbi.nlm.nih.gov/pubmed/30679032	Exome Chip Meta-analysis Fine Maps Causal Variants and Elucidates the Genetic Architecture of Rare Coding Variants in Smoking and Alcohol聽Use.	Smoking initiation (ever regular vs never regular)	up to 433,216 European ancestry individuals	NA	5q34	5	167569717	ODZ2	TENM2			ENSG00000145934			rs1549212-T	rs1549212	0	1549212	intron_variant	0	0.626	1e-09	9		0.0144	[0.0098-0.019] unit decrease	Illumina [~ 250000] (imputed)	N	smoking initiation	http://www.ebi.ac.uk/efo/EFO_0005670	GCST008810	Exome genotyping array [Exome array]
34211149	Mills MC	Nat Hum Behav	www.ncbi.nlm.nih.gov/pubmed/34211149	Identification of 371 genetic variants for age at first sex and birth linked to externalising behaviour.	Age at first sexual intercourse	397,338 European ancestry individuals	NA	5q34	5	167993291	TENM2	TENM2			ENSG00000145934			rs11955430-T	rs11955430	0	11955430	intron_variant	0	0.695529	1e-09	9		0.013681	[0.0093-0.0181] unit increase	NR [16516521] (imputed)	N	age at first sexual intercourse measurement	http://www.ebi.ac.uk/efo/EFO_0009749	GCST90000047	Genome-wide genotyping array
30643251	Liu M	Nat Genet	www.ncbi.nlm.nih.gov/pubmed/30643251	Association studies of up to 1.2 million individuals yield new insights into the genetic etiology of tobacco and alcohol use.	Age of smoking initiation (MTAG)	up to 931,815 European ancestry individuals	NA	5q34	5	167562508	NR	TENM2			ENSG00000145934			rs4044321-G	rs4044321	0	4044321	intron_variant	0	0.64	1e-09	9		0.00924222	[0.0063-0.0122] unit increase	NR [9732723] (imputed)	N	smoking initiation	http://www.ebi.ac.uk/efo/EFO_0005670	GCST007462	Genome-wide genotyping array
31689377	Wootton RE	Psychol Med	www.ncbi.nlm.nih.gov/pubmed/31689377	Evidence for causal effects of lifetime smoking on risk for depression and schizophrenia: a Mendelian randomisation study.	Lifetime smoking index	462,690 European ancestry individuals	NA	5q11.2	5	51516904		NA - TENM2		ENSG00000145934			115767895	rs10052591-T	rs10052591	0	10052591	intron_variant	1	0.573	2e-09	8.69897		0.012	[0.0081-0.0159] unit increase	Affymetrix [up to 90000000] (imputed)	N	smoking behaviour measurement	http://www.ebi.ac.uk/efo/EFO_0005671	GCST009096	Genome-wide genotyping array
32231276	Cai N	Nat Genet	www.ncbi.nlm.nih.gov/pubmed/32231276	Minimal phenotyping yields genome-wide association signals of low specificity for major depression.	Smoking status (ever vs never smokers)	336,066 British ancestry individuals	NA	5q34	5	167569717	NR	TENM2			ENSG00000145934			rs1549212-C	rs1549212	0	1549212	intron_variant	0	0.3744	2e-09	8.69897		1.032	[1.02-1.04]	NR [8968716] (imputed)	N	smoking status measurement	http://www.ebi.ac.uk/efo/EFO_0006527	GCST010018	Genome-wide genotyping array
30038396	Lee JJ	Nat Genet	www.ncbi.nlm.nih.gov/pubmed/30038396	Gene discovery and polygenic prediction from a genome-wide association study of educational attainment in 1.1 million individuals.	Self-reported math ability	564,698 European ancestry individuals	NA	5q34	5	167239649	Intergenic	NA - TENM2		ENSG00000145934			45150	rs4869022-T	rs4869022	0	4869022	intergenic_variant	1	0.2207	2e-09	8.69897		0.0141	[0.0094-0.0188] unit increase	Affymetrix, Illumina [10000000] (imputed)	N	mathematical ability	http://www.ebi.ac.uk/efo/EFO_0004875	GCST006573	Genome-wide genotyping array
30038396	Lee JJ	Nat Genet	www.ncbi.nlm.nih.gov/pubmed/30038396	Gene discovery and polygenic prediction from a genome-wide association study of educational attainment in 1.1 million individuals.	Educational attainment (years of education)	up to 1,131,881 European ancestry individuals	NA	5q34	5	168194269		TENM2			ENSG00000145934			rs12659776-T	rs12659776	0	12659776	intron_variant	0	0.5399	2e-09	8.69897		0.0085	[0.0058-0.0112] unit increase	Affymetrix, Illumina [10000000] (imputed)	N	self reported educational attainment	http://www.ebi.ac.uk/efo/EFO_0004784	GCST006442	Genome-wide genotyping array
30038396	Lee JJ	Nat Genet	www.ncbi.nlm.nih.gov/pubmed/30038396	Gene discovery and polygenic prediction from a genome-wide association study of educational attainment in 1.1 million individuals.	Educational attainment (years of education)	up to 1,131,881 European ancestry individuals	NA	5q34	5	168194044		TENM2			ENSG00000145934			rs12659719-T	rs12659719	0	12659719	intron_variant	0	0.5723	2e-09	8.69897	(conditional-joint)	0.0085	[0.0058-0.0112] unit increase	Affymetrix, Illumina [10000000] (imputed)	N	self reported educational attainment	http://www.ebi.ac.uk/efo/EFO_0004784	GCST006442	Genome-wide genotyping array
31358974	Evangelou E	Nat Hum Behav	www.ncbi.nlm.nih.gov/pubmed/31358974	New alcohol-related genes suggest shared genetic mechanisms with neuropsychiatric disorders.	Alcohol consumption	480,842 European ancestry individuals	NA	5q34	5	167389171	TENM2	TENM2			ENSG00000145934			rs10078588-A	rs10078588	0	10078588	intron_variant	0	0.52	3e-09	8.52288		0.006	[0.004-0.008] unit increase	Affymetrix, Illumina [~ 7100000] (imputed)	N	alcohol consumption measurement	http://www.ebi.ac.uk/efo/EFO_0007878	GCST008757	Genome-wide genotyping array
30643258	Karlsson Linner R	Nat Genet	www.ncbi.nlm.nih.gov/pubmed/30643258	Genome-wide association analyses of risk tolerance and risky behaviors in over 1 million individuals identify hundreds of loci and shared genetic influences.	Risk-taking tendency (4-domain principal component model)	315,894 European ancestry individuals	NA	5q34	5	167569717	TENM2	TENM2			ENSG00000145934			rs1549212-T	rs1549212	0	1549212	intron_variant	0	0.6265	4e-09	8.39794		0.0156438	[0.01-0.021] unit decrease	Affymetrix [~ 11515000] (imputed)	N	risk-taking behaviour	http://www.ebi.ac.uk/efo/EFO_0008579	GCST007323	Genome-wide genotyping array
30595370	Kichaev G	Am J Hum Genet	www.ncbi.nlm.nih.gov/pubmed/30595370	Leveraging Polygenic Functional Enrichment to Improve GWAS Power.	Body mass index	approximately 458,000 European ancestry individuals	NA	5q34	5	167935411		TENM2			ENSG00000145934			rs32421-?	rs32421	0	32421	intron_variant	0	NR	4e-09	8.39794				NR [~ 8900000] (imputed)	N	body mass index	http://www.ebi.ac.uk/efo/EFO_0004340	GCST007039	Genome-wide genotyping array
30595370	Kichaev G	Am J Hum Genet	www.ncbi.nlm.nih.gov/pubmed/30595370	Leveraging Polygenic Functional Enrichment to Improve GWAS Power.	Lung function (FVC)	approximately 372,000 European ancestry individuals	NA	5q34	5	167413686		TENM2			ENSG00000145934			rs10067798-?	rs10067798	0	10067798	intron_variant	0	NR	4e-09	8.39794				NR [~ 8900000] (imputed)	N	vital capacity	http://www.ebi.ac.uk/efo/EFO_0004312	GCST007081	Genome-wide genotyping array
31926635	Coleman JRI	Biol Psychiatry	www.ncbi.nlm.nih.gov/pubmed/31926635	The Genetics of the Mood Disorder Spectrum: Genome-wide Association Analyses of More Than 185,000 Cases and 439,000 Controls.	Bipolar disorder or major depressive disorder	164,933 European ancestry major depressive disorder cases, 20,352 European ancestry bipolar disorder cases, 439,741 European ancestry controls	NA	5q34	5	167565073	NR	TENM2			ENSG00000145934			rs4869056-G	rs4869056	0	4869056	intron_variant	0	NR	5e-09	8.30103		1.03093		NR [NR] (imputed)	N	unipolar depression, bipolar disorder	http://www.ebi.ac.uk/efo/EFO_0003761, http://www.ebi.ac.uk/efo/EFO_0000289	GCST010416	Genome-wide genotyping array
30643258	Karlsson Linner R	Nat Genet	www.ncbi.nlm.nih.gov/pubmed/30643258	Genome-wide association analyses of risk tolerance and risky behaviors in over 1 million individuals identify hundreds of loci and shared genetic influences.	Number of sexual partners	370,711 European ancestry individuals	NA	5q34	5	167756743	WWC1	TENM2			ENSG00000145934			rs13174776-C	rs13174776	0	13174776	intron_variant	0	0.1081	5e-09	8.30103		0.0222938	[0.015-0.03] unit increase	Affymetrix [11515109] (imputed)	N	risky sexual behaviour measurement	http://www.ebi.ac.uk/efo/EFO_0007877	GCST007326	Genome-wide genotyping array
31263887	Adams MJ	Int J Epidemiol	www.ncbi.nlm.nih.gov/pubmed/31263887	Factors associated with sharing e-mail information and mental health survey participation in large population cohorts.	Mental health study participation (completed survey)	122,647 British ancestry cases, 248,781 British ancestry controls	NA	5q34	5	167623271	TENM2	TENM2			ENSG00000145934			rs2336897-T	rs2336897	0	2336897	intron_variant	0	0.69	5e-09	8.30103		0.0068145	[0.0045-0.0091] unit increase	NR [16367095] (imputed)	N	health study participation	http://www.ebi.ac.uk/efo/EFO_0010130	GCST008550	Genome-wide genotyping array
33888908	Pirastu N	Nat Genet	www.ncbi.nlm.nih.gov/pubmed/33888908	Genetic analyses identify widespread sex-differential participation bias.	Biological sex	1,301,549 European ancestry cases, 1,160,583 European ancestry controls	NA	5q34	5	167800798	NA	TENM2			ENSG00000145934			rs6861976-G	rs6861976	0	6861976	intron_variant	0		5e-09	8.30103		0.0124415	[0.0083-0.0166] unit increase	Illumina [13288253] (imputed)	N	biological sex	http://purl.obolibrary.org/obo/PATO_0000047	GCST90013473	Genome-wide genotyping array
30617275	Erzurumluoglu AM	Mol Psychiatry	www.ncbi.nlm.nih.gov/pubmed/30617275	Meta-analysis of up to 622,409 individuals identifies 40 novel smoking behaviour associated genetic loci.	Smoking initiation	324,851 European ancestry individuals, 21,962 South Asian ancestry individuals	up to 275,596 European ancestry individuals	5q34	5	167565703	TENM2	TENM2			ENSG00000145934			rs11747772-C	rs11747772	0	11747772	intron_variant	0	0.25	6e-09	8.22185		0.0144	[0.0085-0.0203] unit increase (replication)	Affymetrix, Illumina [up to 1207583] (imputed)	N	smoking initiation	http://www.ebi.ac.uk/efo/EFO_0005670	GCST007603	Genome-wide genotyping array, Exome genotyping array
30643251	Liu M	Nat Genet	www.ncbi.nlm.nih.gov/pubmed/30643251	Association studies of up to 1.2 million individuals yield new insights into the genetic etiology of tobacco and alcohol use.	Alcohol consumption (drinks per week) (MTAG)	up to 1,039,210 European ancestry individuals	NA	5q34	5	167560739	NR	TENM2			ENSG00000145934			rs883323-T	rs883323	0	883323	intron_variant	0	0.624	6e-09	8.22185		0.00792932	[0.0053-0.0106] unit decrease	NR [~ 9732723] (imputed)	N	alcohol consumption measurement	http://www.ebi.ac.uk/efo/EFO_0007878	GCST007472	Genome-wide genotyping array
30643251	Liu M	Nat Genet	www.ncbi.nlm.nih.gov/pubmed/30643251	Association studies of up to 1.2 million individuals yield new insights into the genetic etiology of tobacco and alcohol use.	Alcohol consumption (drinks per week) (MTAG)	up to 1,039,210 European ancestry individuals	NA	5q34	5	167376316	NR	TENM2			ENSG00000145934			rs11739827-T	rs11739827	0	11739827	intron_variant	0	0.451	6e-09	8.22185		0.00781981	[0.0052-0.0105] unit decrease	NR [~ 9732723] (imputed)	N	alcohol consumption measurement	http://www.ebi.ac.uk/efo/EFO_0007878	GCST007472	Genome-wide genotyping array
26634245	Lutz SM	BMC Genet	www.ncbi.nlm.nih.gov/pubmed/26634245	A genome-wide association study identifies risk loci for spirometric measures among smokers of European and African ancestry.	Post bronchodilator FEV1/FVC ratio	10,094 European ancestry current and former smoker individuals, 3,260 African American current and former smoker individuals, 178 current and former smoker individuals	NA	5q34	5	167648655	ODZ2	TENM2			ENSG00000145934			rs73803919-A	rs73803919	0	73803919	intron_variant	0	0.994	7e-09	8.1549	(AA)	0.171	unit increase	Illumina [NR] (imputed)	N	response to bronchodilator, FEV/FEC ratio	http://purl.obolibrary.org/obo/GO_0097366, http://www.ebi.ac.uk/efo/EFO_0004713	GCST003264	Genome-wide genotyping array
33563987	Tyrrell J	Nat Commun	www.ncbi.nlm.nih.gov/pubmed/33563987	Genetic predictors of participation in optional components of UK Biobank.	Acceptance of an invitation to participate in a mental health questionnaire	146,074 European ancestry cases, 148,713 European ancestry controls	NA	5q34	5	167566967	NR	TENM2			ENSG00000145934			rs986391-G	rs986391	0	986391	intron_variant	0	0.37	7e-09	8.1549		0.97	[0.97, 0.98]	Affymetrix [39302896] (imputed)	N	health study participation	http://www.ebi.ac.uk/efo/EFO_0010130	GCST90012792	Genome-wide genotyping array
29700475	Wray NR	Nat Genet	www.ncbi.nlm.nih.gov/pubmed/29700475	Genome-wide association analyses identify 44 risk variants and refine the genetic architecture of major depression.	Depression	135,458 European ancestry cases, 344,901 European ancestry controls	NA	5q34	5	167565073	TENM2	TENM2			ENSG00000145934			rs4869056-G	rs4869056	0	4869056	intron_variant	0	0.37	7e-09	8.1549		1.03093	[1.02-1.04]	NR [9622763] (imputed)	N	unipolar depression	http://www.ebi.ac.uk/efo/EFO_0003761	GCST005839	Genome-wide genotyping array
31835028	Cross-Disorder Group of the Psychiatric Genomics Consortium	Cell	www.ncbi.nlm.nih.gov/pubmed/31835028	Genomic Relationships, Novel Loci, and Pleiotropic Mechanisms across Eight Psychiatric Disorders.	Anorexia nervosa, attention-deficit/hyperactivity disorder, autism spectrum disorder, bipolar disorder, major depression, obsessive-compulsive disorder, schizophrenia, or Tourette syndrome (pleiotropy)	19,009 European ancestry ADHD cases, 3,495 European ancestry anorexia cases, 18,381 European ancestry autism cases, 20,352 European ancestry bipolar disorder cases, 130,664 European ancestry major depression cases, 2,688 European ancestry OCD cases, 33,640 European ancestry schizophrenia cases, 4,645 European ancestry Tourette's cases, 494,162 European ancestry controls	NA	5q34	5	167564265	TENM2	TENM2			ENSG00000145934			rs2098651-?	rs2098651	0	2098651	intron_variant	0		7e-09	8.1549				NR [6786993] (imputed)	N	anorexia nervosa, obsessive-compulsive disorder, attention deficit hyperactivity disorder, Tourette syndrome, unipolar depression, schizophrenia, autism spectrum disorder, bipolar disorder	http://www.ebi.ac.uk/efo/EFO_0004215, http://www.ebi.ac.uk/efo/EFO_0004242, http://www.ebi.ac.uk/efo/EFO_0003888, http://www.ebi.ac.uk/efo/EFO_0004895, http://www.ebi.ac.uk/efo/EFO_0003761, http://www.ebi.ac.uk/efo/EFO_0000692, http://www.ebi.ac.uk/efo/EFO_0003756, http://www.ebi.ac.uk/efo/EFO_0000289	GCST009600	Genome-wide genotyping array
30595370	Kichaev G	Am J Hum Genet	www.ncbi.nlm.nih.gov/pubmed/30595370	Leveraging Polygenic Functional Enrichment to Improve GWAS Power.	Height	approximately 458,000 European ancestry individuals	NA	5q34	5	167456618		TENM2			ENSG00000145934			rs12654709-?	rs12654709	0	12654709	intron_variant	0	NR	1e-08	8				NR [~ 8900000] (imputed)	N	body height	http://www.ebi.ac.uk/efo/EFO_0004339	GCST007841	Genome-wide genotyping array
30643258	Karlsson Linner R	Nat Genet	www.ncbi.nlm.nih.gov/pubmed/30643258	Genome-wide association analyses of risk tolerance and risky behaviors in over 1 million individuals identify hundreds of loci and shared genetic influences.	Number of sexual partners	370,711 European ancestry individuals	NA	5q34	5	167525959	TENM2	TENM2			ENSG00000145934			rs4242224-T	rs4242224	0	4242224	intron_variant	0	0.6318	1e-08	8		0.0140532	[0.0092-0.0189] unit decrease	Affymetrix [11515109] (imputed)	N	risky sexual behaviour measurement	http://www.ebi.ac.uk/efo/EFO_0007877	GCST007326	Genome-wide genotyping array
31669095	Zhu Z	J Allergy Clin Immunol	www.ncbi.nlm.nih.gov/pubmed/31669095	Shared Genetic and Experimental Links between Obesity-Related Traits and Asthma Subtypes in UK Biobank.	Body mass index	457,822 European ancestry individuals	NA	5q34	5	167946261	NR	TENM2			ENSG00000145934			rs32410-?	rs32410	0	32410	intron_variant	0	NR	1e-08	8				Affymetrix [~ 8270000] (imputed)	N	body mass index	http://www.ebi.ac.uk/efo/EFO_0004340	GCST009871	Genome-wide genotyping array
30643251	Liu M	Nat Genet	www.ncbi.nlm.nih.gov/pubmed/30643251	Association studies of up to 1.2 million individuals yield new insights into the genetic etiology of tobacco and alcohol use.	Age of smoking initiation (MTAG)	up to 931,815 European ancestry individuals	NA	5q34	5	168196278	NR	TENM2			ENSG00000145934			rs17632217-G	rs17632217	0	17632217	intron_variant	0	0.121	1e-08	8		0.0126955	[0.0083-0.0171] unit decrease	NR [9732723] (imputed)	N	smoking initiation	http://www.ebi.ac.uk/efo/EFO_0005670	GCST007462	Genome-wide genotyping array
30643251	Liu M	Nat Genet	www.ncbi.nlm.nih.gov/pubmed/30643251	Association studies of up to 1.2 million individuals yield new insights into the genetic etiology of tobacco and alcohol use.	Alcohol consumption (drinks per week)	up to 941,280 European ancestry individuals	NA	5q34	5	167376316	NR	TENM2			ENSG00000145934			rs11739827-T	rs11739827	0	11739827	intron_variant	0	0.451	1e-08	8		0.00837523	[0.0055-0.0113] unit decrease	NR [~ 10000000] (imputed)	N	alcohol consumption measurement	http://www.ebi.ac.uk/efo/EFO_0007878	GCST007461	Genome-wide genotyping array
32450446	Wang H	Neurobiol Aging	www.ncbi.nlm.nih.gov/pubmed/32450446	Genome-wide interaction analysis of pathological hallmarks in Alzheimer's disease.	Total PHF-tau (SNP x SNP interaction)	1,285 individuals	NA	5q34	5	168166963	NR x NR	No mapped genes x TENM2						rs2722735-? x rs1036193-?	rs2722735 x rs1036193	0		intron_variant x intron_variant		NR	1e-08	8				Affymetrix, Illumina [279409] (imputed)	N	PHF-tau measurement	http://www.ebi.ac.uk/efo/EFO_0010750	GCST010340	Genome-wide genotyping array
32157176	Buchwald J	Mol Psychiatry	www.ncbi.nlm.nih.gov/pubmed/32157176	Genome-wide association meta-analysis of nicotine metabolism and cigarette consumption measures in smokers of European descent.	Smoking behaviour (cigarette pack-years)	4,676 European ancestry individuals	NA	5q34	5	167965006		TENM2			ENSG00000145934			rs2337033-G	rs2337033	0	2337033	intron_variant	0	0.347	2e-08	7.69897		0.097	[0.064-0.13] unit decrease	Illumina [9622178] (imputed)	N	pack-years measurement	http://www.ebi.ac.uk/efo/EFO_0006526	GCST009967	Genome-wide genotyping array
30595370	Kichaev G	Am J Hum Genet	www.ncbi.nlm.nih.gov/pubmed/30595370	Leveraging Polygenic Functional Enrichment to Improve GWAS Power.	Educational attainment (years of education)	approximately 455,000 European ancestry individuals	NA	5q34	5	168108023		TENM2			ENSG00000145934			rs6867056-?	rs6867056	0	6867056	intron_variant	0	NR	2e-08	7.69897				NR [~ 8900000] (imputed)	N	self reported educational attainment	http://www.ebi.ac.uk/efo/EFO_0004784	GCST007037	Genome-wide genotyping array
30038396	Lee JJ	Nat Genet	www.ncbi.nlm.nih.gov/pubmed/30038396	Gene discovery and polygenic prediction from a genome-wide association study of educational attainment in 1.1 million individuals.	Highest math class taken (MTAG)	811,539 European ancestry individuals	NA	5q34	5	167239713	Intergenic	NA - TENM2		ENSG00000145934			45086	rs10462889-A	rs10462889	0	10462889	intergenic_variant	1	0.1593	2e-08	7.69897	(MTAG)	0.0126	[0.0081-0.0171] unit increase	Affymetrix, Illumina [7100000] (imputed)	N	mathematical ability	http://www.ebi.ac.uk/efo/EFO_0004875	GCST006568	Genome-wide genotyping array
31669095	Zhu Z	J Allergy Clin Immunol	www.ncbi.nlm.nih.gov/pubmed/31669095	Shared Genetic and Experimental Links between Obesity-Related Traits and Asthma Subtypes in UK Biobank.	Body mass index	457,822 European ancestry individuals	NA	5q34	5	167574885	NR	TENM2			ENSG00000145934			rs34774377-?	rs34774377	0	34774377	intron_variant	0	NR	2e-08	7.69897				Affymetrix [~ 8270000] (imputed)	N	body mass index	http://www.ebi.ac.uk/efo/EFO_0004340	GCST009871	Genome-wide genotyping array
30038396	Lee JJ	Nat Genet	www.ncbi.nlm.nih.gov/pubmed/30038396	Gene discovery and polygenic prediction from a genome-wide association study of educational attainment in 1.1 million individuals.	Educational attainment (years of education)	up to 1,131,881 European ancestry individuals	NA	5q34	5	168025246		TENM2			ENSG00000145934			rs17069646-T	rs17069646	0	17069646	intron_variant	0	0.6881	2e-08	7.69897		0.0085	[0.0056-0.0114] unit increase	Affymetrix, Illumina [10000000] (imputed)	N	self reported educational attainment	http://www.ebi.ac.uk/efo/EFO_0004784	GCST006442	Genome-wide genotyping array
34560273	Shadrin AA	Neuroimage	www.ncbi.nlm.nih.gov/pubmed/34560273	Vertex-wise multivariate genome-wide association study identifies 780 unique genetic loci associated with cortical morphology.	Cortical thickness	35,657 White British ancestry individuals	NA	5q34	5	167232498	NR	LINC01947 - TENM2	ENSG00000254130	ENSG00000145934		306128	52301	rs10060187-A	rs10060187	0	10060187	intergenic_variant	1	0.148	2e-08	7.69897				NR [9056863] (imputed)	N	cortical thickness	http://www.ebi.ac.uk/efo/EFO_0004840	GCST90091061	Genome-wide genotyping array
27694959	Bonder MJ	Nat Genet	www.ncbi.nlm.nih.gov/pubmed/27694959	The effect of host genetics on the gut microbiome.	Gut microbiota (functional units)	984 European ancestry individuals	530 European ancestry individuals	5q21.3	5	105387215	NUDT12	NA - TENM2		ENSG00000145934			61897584	rs76482840-A	rs76482840	0	76482840	intron_variant	1	NR	3e-08	7.52288	(PWY-3781_aerobic_respiration_I_(cytochrome_c))	5.56707	NR Z-score decrease	Illumina [8100000] (imputed)	N	gut microbiome measurement	http://www.ebi.ac.uk/efo/EFO_0007874	GCST003854	Genome-wide genotyping array
30038396	Lee JJ	Nat Genet	www.ncbi.nlm.nih.gov/pubmed/30038396	Gene discovery and polygenic prediction from a genome-wide association study of educational attainment in 1.1 million individuals.	Educational attainment (years of education)	up to 1,131,881 European ancestry individuals	NA	5q34	5	168083352		TENM2			ENSG00000145934			rs2569041-T	rs2569041	0	2569041	intron_variant	0	0.5421	5e-08	7.30103		0.0077	[0.005-0.0104] unit increase	Affymetrix, Illumina [10000000] (imputed)	N	self reported educational attainment	http://www.ebi.ac.uk/efo/EFO_0004784	GCST006442	Genome-wide genotyping array
31969693	Coleman JRI	Mol Psychiatry	www.ncbi.nlm.nih.gov/pubmed/31969693	Genome-wide gene-environment analyses of major depressive disorder and reported lifetime traumatic experiences in UK Biobank.	Trauma exposure	35,269 European ancestry cases, 63,451 European ancestry controls	NA	5q34	5	168028590	NR	TENM2			ENSG00000145934			rs10068776-G	rs10068776	0	10068776	intron_variant	0	0.177928	3e-07	6.52288		1.073	[1.05-1.1]	Affymetrix [7791636] (imputed)	N	trauma exposure measurement	http://www.ebi.ac.uk/efo/EFO_0010703	GCST009982	Genome-wide genotyping array
33009551	Zhang J	Cereb Cortex	www.ncbi.nlm.nih.gov/pubmed/33009551	Genome-Wide Association Analysis of Neonatal White Matter Microstructure.	Neonatal white matter microstructure	471 European, Black, Asian, Native American or unknown ancestry individuals	NA	5q34	5	167702349	TENM2	TENM2			ENSG00000145934			rs72830077-G	rs72830077	0	72830077	intron_variant	0	NR	3e-07	6.52288		4.01	[NR] unit increase	Affymetrix [NR] (imputed)	N	white matter microstructure measurement	http://www.ebi.ac.uk/efo/EFO_0005674	GCST011780	Genome-wide genotyping array
27903959	Lv H	Oncotarget	www.ncbi.nlm.nih.gov/pubmed/27903959	Genome-wide haplotype association study identify the FGFR2 gene as a risk gene for acute myeloid leukemia.	Core binding factor acute myeloid leukemia	175 European ancestry cases, 218 European ancestry controls	NA	5q34	5;5	167624615;167610929	NR	TENM2; No mapped genes; No mapped genes; No mapped genes; No mapped genes; TENM2; No mapped genes; No mapped genes; No mapped genes; No mapped genes; No mapped genes; No mapped genes; No mapped genes; No mapped genes						rs17068860-A; rs172137-G; rs12517217-C; rs11742502-C; rs3101178-G; rs11134465-G; rs175874-T; rs278012-T; rs13156584-C; rs278016-A; rs11738133-C; rs10035359-C; rs10475853-G; rs1903110-C	rs17068860; rs172137; rs12517217; rs11742502; rs3101178; rs11134465; rs175874; rs278012; rs13156584; rs278016; rs11738133; rs10035359; rs10475853; rs1903110	0		intron_variant; intron_variant; intron_variant; intron_variant; intron_variant; intron_variant; intron_variant; intron_variant; intron_variant; intron_variant; intron_variant; intron_variant; intron_variant; intron_variant		0	3e-07	6.52288				Affymetrix [734624]	N	acute myeloid leukemia	http://www.ebi.ac.uk/efo/EFO_0000222	GCST008413	Genome-wide genotyping array
29503163	Yu H	Lancet Psychiatry	www.ncbi.nlm.nih.gov/pubmed/29503163	Five novel loci associated with antipsychotic treatment response in patients with schizophrenia: a genome-wide association study.	Response to aripiprazole in schizophrenia	397 Han Chinese ancestry cases	405 Han Chinese ancestry cases	5q34	5	167805815	ODZ2	TENM2			ENSG00000145934			rs68057166-G	rs68057166	0	68057166	intron_variant	0	NR	4e-07	6.39794		6.15	[3.76-8.54] unit decrease	Illumina [6097251] (imputed)	N	response to aripiprazole, response to antipsychotic drug	http://www.ebi.ac.uk/efo/EFO_0009261, http://purl.obolibrary.org/obo/GO_0097332	GCST006285	Genome-wide genotyping array
32887889	Rashkin SR	Nat Commun	www.ncbi.nlm.nih.gov/pubmed/32887889	Pan-cancer study detects genetic risk variants and shared genetic basis in two large cohorts.	Cancer (pleiotropy)	64,962 European ancestry cases, 410,350 European ancestry controls	NA	5q34	5	167546644		TENM2			ENSG00000145934			rs77244252-T	rs77244252	0	77244252	intron_variant	0	NR	4e-07	6.39794		1.25313	[1.15-1.37]	Affymetrix [7846216] (imputed)	N	cancer	http://www.ebi.ac.uk/efo/EFO_0000311	GCST90011822	Genome-wide genotyping array
22610502	Kennedy RB	Hum Genet	www.ncbi.nlm.nih.gov/pubmed/22610502	Genome-wide analysis of polymorphisms associated with cytokine responses in smallpox vaccine recipients.	Immune response to smallpox vaccine (IL-6)	Up to 512 European ancestry individuals, 199 African American individuals	NA	5q34	5	167783467	ODZ2	TENM2			ENSG00000145934			rs2973662-A	rs2973662	0	2973662	intron_variant	0		5e-07	6.30103	(AA)			Illumina [NR]	N	response to vaccine, cytokine measurement	http://www.ebi.ac.uk/efo/EFO_0004645, http://www.ebi.ac.uk/efo/EFO_0004873	GCST001532	Genome-wide genotyping array
28928442	Tian C	Nat Commun	www.ncbi.nlm.nih.gov/pubmed/28928442	Genome-wide association and HLA region fine-mapping studies identify susceptibility loci for multiple common infections.	Myringotomy	4,138 European ancestry cases, 85,089 European ancestry controls	NA	5q34	5	167361221	NR	TENM2			ENSG00000145934			rs79029223-?	rs79029223	0	79029223	intron_variant	0	NR	6e-07	6.22185		2.4275	[1.62-3.24] unit increase	Illumina [at least 560000] (imputed)	N	susceptibility to childhood ear infection measurement	http://www.ebi.ac.uk/efo/EFO_0007904	GCST005015	Genome-wide genotyping array
29844566	Davies G	Nat Commun	www.ncbi.nlm.nih.gov/pubmed/29844566	Study of 300,486 individuals identifies 148 independent genetic loci influencing general cognitive function.	Reaction time	330,069 European ancestry individuals	NA	5q34	5	167848944	NR	TENM2			ENSG00000145934			rs2909797-?	rs2909797	0	2909797	intron_variant	0	NR	9e-07	6.04576		0.0089384	[0.0054-0.0125] unit increase	Affymetrix [805426] (imputed)	N	reaction time measurement	http://www.ebi.ac.uk/efo/EFO_0008393	GCST006268	Genome-wide genotyping array
29662059	Howard DM	Nat Commun	www.ncbi.nlm.nih.gov/pubmed/29662059	Genome-wide association study of depression phenotypes in UK Biobank identifies variants in excitatory synaptic pathways.	Depression (broad)	113,769 British ancestry cases, 208,811 British ancestry controls	NA	5q34	5	168029174	NR	TENM2			ENSG00000145934			rs62383381-C	rs62383381	0	62383381	intron_variant	0	0.1644	9e-07	6.04576		0.0078	[0.0047-0.0109] unit increase	NR [7666894] (imputed)	N	unipolar depression	http://www.ebi.ac.uk/efo/EFO_0003761	GCST005902	Genome-wide genotyping array
22699663	Divaris K	J Dent Res	www.ncbi.nlm.nih.gov/pubmed/22699663	Genome-wide association study of periodontal pathogen colonization.	Periodontal microbiota	1,020 European ancestry individuals	NA	5q34	5	168216540	ODZ2, WWC1	TENM2			ENSG00000145934			rs6885116-G	rs6885116	0	6885116	intron_variant	0	0.078	1e-06	6	(A. actino)	2.57	[1.76-3.74]	Affymetrix [~ 2500000] (imputed)	N	periodontitis	http://www.ebi.ac.uk/efo/EFO_0000649	GCST001588	Genome-wide genotyping array
30818990	Yu D	Am J Psychiatry	www.ncbi.nlm.nih.gov/pubmed/30818990	Interrogating the Genetic Determinants of Tourette's Syndrome and Other Tic Disorders Through Genome-Wide Association Studies.	Tourette syndrome	4,271 European ancestry cases, 548 European ancestry cases from 207 families, 9,488 European ancestry controls	706 Icelandic ancestry cases, 6,068 Icelandic ancestry controls	5q34	5	167853450	TENM2	TENM2			ENSG00000145934			rs147208935-T	rs147208935	0	147208935	intron_variant	0	0.01	2e-06	5.69897		1.8606		Illumina [8265319] (imputed)	N	Tourette syndrome	http://www.ebi.ac.uk/efo/EFO_0004895	GCST007277	Genome-wide genotyping array
23636237	Tanaka T	Am J Clin Nutr	www.ncbi.nlm.nih.gov/pubmed/23636237	Genome-wide meta-analysis of observational studies shows common genetic variants associated with macronutrient intake.	Dietary macronutrient intake	37,537 European ancestry individuals	33,533 European ancestry individuals	5q34	5	167799974	NR	TENM2			ENSG00000145934			rs1549309-A	rs1549309	0	1549309	intron_variant	0	0.17	2e-06	5.69897	(Carbohydrate)	0.27	[0.15-0.39] % increase	Affymetrix, Illumina [2500000] (imputed)	N	energy intake	http://www.ebi.ac.uk/efo/EFO_0003939	GCST001988	Genome-wide genotyping array
32517579	Armstrong NJ	Stroke	www.ncbi.nlm.nih.gov/pubmed/32517579	Common Genetic Variation Indicates Separate Causes for Periventricular and Deep White Matter Hyperintensities.	Deep white matter hyperintensities	16,832 European ancestry individuals, 736 African American individuals, 658 Hispanic individuals	8,428 European and unknown ancestry individuals	5q34	5	167425761	TENM2	TENM2			ENSG00000145934			rs11958245-A	rs11958245	0	11958245	intron_variant	0	0.1722	2e-06	5.69897		0.0546	[0.032-0.077] unit increase	Affymetrix, Illumina [NR] (imputed)	N	white matter hyperintensity measurement	http://www.ebi.ac.uk/efo/EFO_0005665	GCST010727	Genome-wide genotyping array
23823483	Rhee EP	Cell Metab	www.ncbi.nlm.nih.gov/pubmed/23823483	A genome-wide association study of the human metabolome in a community-based cohort.	Metabolite levels	2,076 European ancestry individuals	NA	5q34	5	167557358	WWC1	TENM2			ENSG00000145934			rs13179516-?	rs13179516	0	13179516	intron_variant	0	NR	3e-06	5.52288	(TAG 58:6)	0.573334	[0.33-0.81] unit decrease	Affymetrix [at least 2500000] (imputed)	N	triacylglycerol 58:6 measurement	http://www.ebi.ac.uk/efo/EFO_0010440	GCST009391	Genome-wide genotyping array
28642124	Hensman Moss DJ	Lancet Neurol	www.ncbi.nlm.nih.gov/pubmed/28642124	Identification of genetic variants associated with Huntington's disease progression: a genome-wide association study.	Huntington's disease progression	1,989 European and unknown ancestry mutation carriers	NA	5q34	5	168241225	CTB-178M22.2, TENM2	TENM2, CTB-178M22.2			ENSG00000145934, ENSG00000253978			rs6882169-?	rs6882169	0	6882169	intron_variant	0	NR	3e-06	5.52288				Illumina [9650000] (imputed)	N	Huntington disease, disease progression measurement	http://www.orpha.net/ORDO/Orphanet_399, http://www.ebi.ac.uk/efo/EFO_0008336	GCST004691	Genome-wide genotyping array
27846195	Li Q	Pharmacogenet Genomics	www.ncbi.nlm.nih.gov/pubmed/27846195	Genome-wide association study of paliperidone efficacy.	Response to paliperidone in schizophrenia (negative Marder score)	1,390 European ancestry cases	NA	5q34	5	168087215		TENM2			ENSG00000145934			rs74757231-G	rs74757231	0	74757231	intron_variant	0	NR	4e-06	5.39794	(GLM)	3.7011	[NR] unit decrease	Illumina [~ 9000000] (imputed)	N	response to paliperidone, schizophrenia symptom severity measurement	http://www.ebi.ac.uk/efo/EFO_0007925, http://www.ebi.ac.uk/efo/EFO_0007927	GCST004041	Genome-wide genotyping array
23823483	Rhee EP	Cell Metab	www.ncbi.nlm.nih.gov/pubmed/23823483	A genome-wide association study of the human metabolome in a community-based cohort.	Metabolite levels	2,076 European ancestry individuals	NA	5q34	5	167705221	WWC1	TENM2			ENSG00000145934			rs10058151-?	rs10058151	0	10058151	intron_variant	0	NR	4e-06	5.39794	(phosphocreatine)	0.353396	[0.2-0.5] unit increase	Affymetrix [at least 2500000] (imputed)	N	phosphocreatine measurement	http://www.ebi.ac.uk/efo/EFO_0010521	GCST009391	Genome-wide genotyping array
28441456	Lee MK	PLoS One	www.ncbi.nlm.nih.gov/pubmed/28441456	Genome-wide association study of facial morphology reveals novel associations with FREM1 and PARK2.	Facial morphology (factor 6, height of vermillion lower lip)	2,187 European ancestry individuals	NA	5q34	5	167260293	NR	NA - TENM2		ENSG00000145934			24506	rs142229939-GA	rs142229939	0	142229939	intergenic_variant	1	0.006422	5e-06	5.30103		0.8655	[0.49-1.24] unit increase	Illumina [10677593] (imputed)	N	lip morphology measurement	http://www.ebi.ac.uk/efo/EFO_0007845	GCST004310	Genome-wide genotyping array
27126917	Spada J	J Sleep Res	www.ncbi.nlm.nih.gov/pubmed/27126917	Genome-wide association analysis of actigraphic sleep phenotypes in the LIFE Adult Study.	Night sleep phenotypes	941 European ancestry individuals	NA	5q34	5	168060236	TENM2, WWC1	TENM2			ENSG00000145934			rs11749990-G	rs11749990	0	11749990	intron_variant	0	NR	5e-06	5.30103	(mid-sleep time, weekdays)	0.3205	[0.18-0.46] unit increase	Affymetrix [7141204] (imputed)	N	sleep duration	http://www.ebi.ac.uk/efo/EFO_0005271	GCST003542	Genome-wide genotyping array
22229870	Karns R	Ann Hum Genet	www.ncbi.nlm.nih.gov/pubmed/22229870	Genome-wide association of serum uric acid concentration: replication of sequence variants in an island population of the Adriatic coast of Croatia.	Uric acid levels	1,300 European ancestry individuals	NA	5q34	5	168073455	ODZ2	TENM2			ENSG00000145934			rs13358864-A	rs13358864	0	13358864	intron_variant	0	0.1	5e-06	5.30103		24.09	[NR] umol/L decrease	Affymetrix [2241249] (imputed)	N	uric acid measurement	http://www.ebi.ac.uk/efo/EFO_0004761	GCST001374	Genome-wide genotyping array
32572223	Hughes DA	Nat Microbiol	www.ncbi.nlm.nih.gov/pubmed/32572223	Genome-wide associations of human gut microbiome variation and implications for causal inference analyses.	Gut microbiota (bacterial taxa, hurdle binary method)	2,223 European ancestry individuals	1,667 European ancestry individuals	5q34	5	167589252	TENM2	TENM2			ENSG00000145934			rs17068792-C	rs17068792	0	17068792	intron_variant	0	0.0093784	5e-06	5.30103	(F_Sutterellaceae_HB)	1.57969	[0.9-2.26] unit decrease	Illumina [7711310] (imputed)	N	gut microbiome measurement	http://www.ebi.ac.uk/efo/EFO_0007874	GCST010396	Genome-wide genotyping array
30675382	Leblond CS	NPJ Genom Med	www.ncbi.nlm.nih.gov/pubmed/30675382	Both rare and common genetic variants contribute to autism in the Faroe Islands.	Autism	36 European ancestry, 176 European ancestry controls	NA	5q34	5	167904318	TENM2	TENM2			ENSG00000145934			rs7710122-C	rs7710122	0	7710122	intron_variant	0		5e-06	5.30103				Illumina [1690491] (imputed)	N	autism	http://www.ebi.ac.uk/efo/EFO_0003758	GCST012498	Genome-wide genotyping array
26198764	Goes FS	Am J Med Genet B Neuropsychiatr Genet	www.ncbi.nlm.nih.gov/pubmed/26198764	Genome-wide association study of schizophrenia in Ashkenazi Jews.	Schizophrenia	592 Ashkenazi Jewish ancestry cases, 505 Ashkenazi Jewish ancestry controls, 36,989 cases, 113,075 controls	NA	5q34	5	168234157	NR	CTB-178M22.2, TENM2			ENSG00000253978, ENSG00000145934			rs2161300-T	rs2161300	0	2161300	intron_variant	0	NR	6e-06	5.22185		1.07	[NR]	Illumina [7158791] (imputed)	N	schizophrenia	http://www.ebi.ac.uk/efo/EFO_0000692	GCST003048	Genome-wide genotyping array
32890573	Yan Q	J Allergy Clin Immunol	www.ncbi.nlm.nih.gov/pubmed/32890573	A genome-wide association study of asthma hospitalizations in adults.	Exacerbations requiring hospitalisation in asthma	1,658 British ancestry cases, 32,509 British ancestry controls	NA	5q34	5	167634769	NR	TENM2			ENSG00000145934			rs62382816-T	rs62382816	0	62382816	intron_variant	0	0.66	7e-06	5.1549		1.18	[NR]	Affymetrix [87696888] (imputed)	N	asthma exacerbation measurement	http://www.ebi.ac.uk/efo/EFO_0007614	GCST011570	Genome-wide genotyping array
30306274	Shah RL	Hum Genet	www.ncbi.nlm.nih.gov/pubmed/30306274	Genome-wide association studies for corneal and refractive astigmatism in UK Biobank demonstrate a shared role for myopia susceptibility loci.	Refractive astigmatism	88,005 European ancestry individuals		5q34	5	168164397	TENM2	TENM2			ENSG00000145934			rs891933-C	rs891933	0	891933	intron_variant	0	0.537	7e-06	5.1549		0.013	[0.0071-0.0189] dioptres increase	NR [5900115] (imputed)	N	Astigmatism	http://purl.obolibrary.org/obo/HP_0000483	GCST007160	Genome-wide genotyping array
33817668	Curtis SW	HGG Adv	www.ncbi.nlm.nih.gov/pubmed/33817668	The PAX1 locus at 20p11 is a potential genetic modifier for bilateral cleft lip.	Bilateral cleft lip and palate	121 Asian ancestry cases, 159 European ancestry cases, 285 Hispanic cases, 1 case, 161 Asian ancestry controls, 835 European ancestry controls, 626 Hispanic controls, 4 controls	NA	5q34	5	168200855	NR	TENM2			ENSG00000145934			rs141001162-?	rs141001162	0	141001162	intron_variant	0	NR	7e-06	5.1549		2.71	[2.37-3.11]	Illumina [539000] (imputed)	N	Cleft palate, cleft lip	http://purl.obolibrary.org/obo/HP_0000175, http://www.ebi.ac.uk/efo/EFO_0003959	GCST012350	Genome-wide genotyping array
23251661	Comuzzie AG	PLoS One	www.ncbi.nlm.nih.gov/pubmed/23251661	Novel genetic loci identified for the pathophysiology of childhood obesity in the Hispanic population.	Obesity-related traits	815 Hispanic children from 263 families	NA	5q14.3	5	89725761	intergenic	LINC02161 - TENM2	ENSG00000250437	ENSG00000145934		48060	77559038	rs10514310-G	rs10514310	0	10514310	intergenic_variant	1	0.208	7e-06	5.1549	(Waist:height)	0.03	[NR] unit increase	Illumina [899892]	N	waist height ratio	http://www.ebi.ac.uk/efo/EFO_0005191	GCST001762	Genome-wide genotyping array
23823483	Rhee EP	Cell Metab	www.ncbi.nlm.nih.gov/pubmed/23823483	A genome-wide association study of the human metabolome in a community-based cohort.	Metabolite levels	2,076 European ancestry individuals	NA	5q34	5	168068967	WWC1	TENM2			ENSG00000145934			rs248003-?	rs248003	0	248003	intron_variant	0	NR	8e-06	5.09691	(carnosine)	0.236362	[0.13-0.34] unit increase	Affymetrix [at least 2500000] (imputed)	N	carnosine measurement	http://www.ebi.ac.uk/efo/EFO_0010470	GCST009391	Genome-wide genotyping array
27647854	Sandholm N	J Am Soc Nephrol	www.ncbi.nlm.nih.gov/pubmed/27647854	The Genetic Landscape of Renal Complications in Type 1 Diabetes.	Kidney disease (late stage) in type 1 diabetes	1,507 European ancestry cases, 250 controls, 1,903 European ancestry controls, 690 controls	2,536 cases, 3,907 controls	5q34	5	167551225	NR	TENM2			ENSG00000145934			rs72831309-A	rs72831309	0	72831309	intron_variant	0	0.04	9e-06	5.04576		1.66	[1.34-2.06]	Illumina [NR] (imputed)	N	chronic kidney disease, diabetic nephropathy	http://www.ebi.ac.uk/efo/EFO_0003884, http://www.ebi.ac.uk/efo/EFO_0000401	GCST003866	Genome-wide genotyping array

## Sheet: TableS4
Supplementary Table S4. List of 14,340 nominal significant MT-nuclear SNP interactions
MT-SNP	SNP	P-VALUE1 (MCI vs.AD)	P-VALUE2 (no dementia vs.AD)	AVE P-VALUE
gi|251831106|ref|NC_012920.1|:310	rs10803686,rs879868550	2.57176e-05	1.17596e-06	1.34468e-05
gi|251831106|ref|NC_012920.1|:462	rs6854846	1.37563e-05	3.18709e-05	2.28136e-05
gi|251831106|ref|NC_012920.1|:310	rs11670532	2.0467e-05	3.96699e-05	3.00684e-05
gi|251831106|ref|NC_012920.1|:462	rs4737861	6.12688e-05	7.42027e-07	3.10054e-05
gi|251831106|ref|NC_012920.1|:295	rs9571713	2.57679e-05	3.89284e-05	3.23481e-05
gi|251831106|ref|NC_012920.1|:310	rs3094392	2.31721e-05	6.44265e-05	4.37993e-05
gi|251831106|ref|NC_012920.1|:295	rs76752273	8.08716e-05	8.83473e-06	4.48532e-05
gi|251831106|ref|NC_012920.1|:462	rs1546786	2.19907e-05	6.82933e-05	4.5142e-05
gi|251831106|ref|NC_012920.1|:310	rs2038602	8.28806e-05	1.28273e-05	4.78539e-05
gi|251831106|ref|NC_012920.1|:295	rs7664478	0.000126443	9.1735e-07	6.36802e-05
gi|251831106|ref|NC_012920.1|:295	rs9671696	0.000113338	3.58068e-05	7.45724e-05
gi|251831106|ref|NC_012920.1|:310	rs2817830	4.86114e-05	0.000102544	7.55777e-05
gi|251831106|ref|NC_012920.1|:310	rs11132179	6.57468e-05	8.74273e-05	7.6587e-05
gi|251831106|ref|NC_012920.1|:462	rs12466346	0.000136981	1.63118e-05	7.66464e-05
gi|251831106|ref|NC_012920.1|:462	rs10057268	0.000128703	2.85136e-05	7.86083e-05
gi|251831106|ref|NC_012920.1|:310	rs6116997	3.78049e-05	0.000125038	8.14214e-05
gi|251831106|ref|NC_012920.1|:462	rs34798481	0.000131425	4.72226e-05	8.93238e-05
gi|251831106|ref|NC_012920.1|:310	rs17338496	0.000127437	6.8682e-05	9.80595e-05
gi|251831106|ref|NC_012920.1|:462	rs695905	0.000169601	2.74277e-05	9.85143e-05
gi|251831106|ref|NC_012920.1|:295	rs2958471	0.000134355	7.20098e-05	0.000103182
gi|251831106|ref|NC_012920.1|:310	rs141710111	0.000100933	0.000106257	0.000103595
gi|251831106|ref|NC_012920.1|:295	rs6884514	0.000195858	1.72581e-05	0.000106558
gi|251831106|ref|NC_012920.1|:295	rs310686	5.67508e-05	0.00016877	0.00011276
gi|251831106|ref|NC_012920.1|:462	rs17088346	0.000179956	4.63534e-05	0.000113155
gi|251831106|ref|NC_012920.1|:295	rs10906733	4.18823e-05	0.000205383	0.000123633
gi|251831106|ref|NC_012920.1|:295	rs3807229	0.000213563	3.93844e-05	0.000126474
gi|251831106|ref|NC_012920.1|:462	rs11133142	0.000185775	7.41198e-05	0.000129947
gi|251831106|ref|NC_012920.1|:462	rs6806221	0.000232747	2.8167e-05	0.000130457
gi|251831106|ref|NC_012920.1|:462	rs16953941	0.000250388	1.09056e-05	0.000130647
gi|251831106|ref|NC_012920.1|:462	rs4861567	0.000178459	8.64675e-05	0.000132463
gi|251831106|ref|NC_012920.1|:310	rs75829038	0.000198875	8.48557e-05	0.000141865
gi|251831106|ref|NC_012920.1|:295	rs34916986	0.000281135	7.01396e-06	0.000144074
gi|251831106|ref|NC_012920.1|:295	rs9506914	0.000239607	4.9518e-05	0.000144562
gi|251831106|ref|NC_012920.1|:295	rs6676516	0.00019809	9.4483e-05	0.000146286
gi|251831106|ref|NC_012920.1|:462	rs10768533	0.000241104	5.57593e-05	0.000148432
gi|251831106|ref|NC_012920.1|:462	rs9366441	0.000300424	4.95029e-07	0.00015046
gi|251831106|ref|NC_012920.1|:295	rs12512467	0.000133764	0.000167315	0.000150539
gi|251831106|ref|NC_012920.1|:310	rs12028395	0.000166539	0.000135949	0.000151244
gi|251831106|ref|NC_012920.1|:310	rs11792165	3.40129e-05	0.000269643	0.000151828
gi|251831106|ref|NC_012920.1|:310	rs200051588	0.000153485	0.000150247	0.000151866
gi|251831106|ref|NC_012920.1|:462	rs751224	0.000297025	1.17951e-05	0.00015441
gi|251831106|ref|NC_012920.1|:295	rs13037327	0.000311521	2.39044e-06	0.000156956
gi|251831106|ref|NC_012920.1|:462	rs4408980	0.000159001	0.000160865	0.000159933
gi|251831106|ref|NC_012920.1|:462	rs5753112	0.000211716	0.000116167	0.000163942
gi|251831106|ref|NC_012920.1|:295	rs11150804	7.68907e-05	0.000264562	0.000170726
gi|251831106|ref|NC_012920.1|:310	rs233100	0.000226899	0.000118192	0.000172546
gi|251831106|ref|NC_012920.1|:462	rs4930945	5.13814e-05	0.000295252	0.000173317
gi|251831106|ref|NC_012920.1|:295	rs6055803	0.000146771	0.00020599	0.00017638
gi|251831106|ref|NC_012920.1|:462	rs10151304	0.000273996	8.20684e-05	0.000178032
gi|251831106|ref|NC_012920.1|:310	rs1548039	0.000140564	0.000232055	0.00018631
gi|251831106|ref|NC_012920.1|:310	rs9290755	0.00021439	0.000159949	0.00018717
gi|251831106|ref|NC_012920.1|:462	rs32458	0.000290439	9.22847e-05	0.000191362
gi|251831106|ref|NC_012920.1|:462	rs11102459	0.000209514	0.000175412	0.000192463
gi|251831106|ref|NC_012920.1|:462	rs5769920	0.000388941	2.22265e-06	0.000195582
gi|251831106|ref|NC_012920.1|:462	rs6651479	0.000341226	5.64811e-05	0.000198854
gi|251831106|ref|NC_012920.1|:462	rs2544163	0.000109998	0.000298604	0.000204301
gi|251831106|ref|NC_012920.1|:462	rs4392360	0.000286425	0.000126006	0.000206215
gi|251831106|ref|NC_012920.1|:295	rs11761878	0.000148719	0.000265153	0.000206936
gi|251831106|ref|NC_012920.1|:462	rs6739899	4.69779e-05	0.000370119	0.000208548
gi|251831106|ref|NC_012920.1|:295	rs1388435	0.000280805	0.000141884	0.000211345
gi|251831106|ref|NC_012920.1|:462	rs78485997	0.000385822	3.89559e-05	0.000212389
gi|251831106|ref|NC_012920.1|:462	rs76752273	0.000426634	1.63423e-05	0.000221488
gi|251831106|ref|NC_012920.1|:462	rs8031580	9.90384e-05	0.000361771	0.000230405
gi|251831106|ref|NC_012920.1|:310	rs6485491	0.000325465	0.000146273	0.000235869
gi|251831106|ref|NC_012920.1|:295	rs516252	0.000216707	0.000264804	0.000240756
gi|251831106|ref|NC_012920.1|:462	rs119076	0.000115665	0.000369811	0.000242738
gi|251831106|ref|NC_012920.1|:295	rs2441704	0.000487092	2.12255e-06	0.000244607
gi|251831106|ref|NC_012920.1|:462	rs13037327	0.000488915	4.2273e-06	0.000246571
gi|251831106|ref|NC_012920.1|:295	rs4747882	0.00033521	0.000164819	0.000250015
gi|251831106|ref|NC_012920.1|:462	rs6571668	0.000130688	0.000391712	0.0002612
gi|251831106|ref|NC_012920.1|:462	rs4547835	0.000242464	0.000290271	0.000266368
gi|251831106|ref|NC_012920.1|:310	rs4564906	0.000454445	8.75714e-05	0.000271008
gi|251831106|ref|NC_012920.1|:310	rs6527180	3.06378e-05	0.000516853	0.000273745
gi|251831106|ref|NC_012920.1|:295	rs10509714	0.000435536	0.00011472	0.000275128
gi|251831106|ref|NC_012920.1|:462	rs80170758	0.000561277	1.11062e-06	0.000281194
gi|251831106|ref|NC_012920.1|:462	rs10512257	0.000503616	7.40075e-05	0.000288812
gi|251831106|ref|NC_012920.1|:295	rs61826262	0.000172698	0.000405564	0.000289131
gi|251831106|ref|NC_012920.1|:462	rs7178378	0.000545734	3.93984e-05	0.000292566
gi|251831106|ref|NC_012920.1|:310	rs2025083	0.000388332	0.000217782	0.000303057
gi|251831106|ref|NC_012920.1|:462	rs11761878	0.000515458	9.12999e-05	0.000303379
gi|251831106|ref|NC_012920.1|:295	rs5921621	8.08306e-05	0.000529878	0.000305354
gi|251831106|ref|NC_012920.1|:310	rs6802318	0.000167382	0.000449717	0.000308549
gi|251831106|ref|NC_012920.1|:310	rs252160	0.000405374	0.000223754	0.000314564
gi|251831106|ref|NC_012920.1|:462	rs1133380	0.000200386	0.000430043	0.000315215
gi|251831106|ref|NC_012920.1|:295	rs80170758	0.000620836	9.98934e-06	0.000315413
gi|251831106|ref|NC_012920.1|:310	kgp2471862	0.000353461	0.000281707	0.000317584
gi|251831106|ref|NC_012920.1|:310	rs27726	0.000411556	0.000224184	0.00031787
gi|251831106|ref|NC_012920.1|:310	rs453182	0.000244463	0.000394087	0.000319275
gi|251831106|ref|NC_012920.1|:295	rs859656	0.000483836	0.000155008	0.000319422
gi|251831106|ref|NC_012920.1|:295	rs5982533	0.000636192	8.30817e-06	0.00032225
gi|251831106|ref|NC_012920.1|:462	rs7951703	0.000595325	5.08941e-05	0.00032311
gi|251831106|ref|NC_012920.1|:310	rs1382476	0.000258778	0.000388182	0.00032348
gi|251831106|ref|NC_012920.1|:310	rs2625249	0.00016641	0.00048655	0.00032648
gi|251831106|ref|NC_012920.1|:462	rs4691420	0.000597298	6.69442e-05	0.000332121
gi|251831106|ref|NC_012920.1|:310	rs6697066	0.000291315	0.000389124	0.00034022
gi|251831106|ref|NC_012920.1|:295	rs4737861	0.000487742	0.000192949	0.000340345
gi|251831106|ref|NC_012920.1|:310	rs877034	0.000333349	0.000367012	0.000350181
gi|251831106|ref|NC_012920.1|:462	rs9571713	0.000250454	0.00046656	0.000358507
gi|251831106|ref|NC_012920.1|:462	rs693227	0.000692023	3.34533e-05	0.000362738
gi|251831106|ref|NC_012920.1|:462	rs3759288	0.000702054	3.10454e-05	0.00036655
gi|251831106|ref|NC_012920.1|:295	rs501674	0.000638462	9.94076e-05	0.000368935
gi|251831106|ref|NC_012920.1|:295	rs12538040	0.000211364	0.000538934	0.000375149
gi|251831106|ref|NC_012920.1|:295	rs1486865	0.000211806	0.000539112	0.000375459
gi|251831106|ref|NC_012920.1|:462	rs333491	0.000753558	2.01448e-05	0.000386851
gi|251831106|ref|NC_012920.1|:462	rs1079351	0.000370531	0.00041512	0.000392826
gi|251831106|ref|NC_012920.1|:295	rs6105869	0.000518252	0.000268995	0.000393624
gi|251831106|ref|NC_012920.1|:310	rs35072792	0.000491748	0.000297766	0.000394757
gi|251831106|ref|NC_012920.1|:295	rs4415513	0.000454536	0.000338263	0.0003964
gi|251831106|ref|NC_012920.1|:295	rs2544163	0.000150804	0.000646874	0.000398839
gi|251831106|ref|NC_012920.1|:462	rs55860811	0.00064057	0.000163995	0.000402283
gi|251831106|ref|NC_012920.1|:310	rs2070729	0.000522015	0.000285011	0.000403513
gi|251831106|ref|NC_012920.1|:462	rs4747882	0.000730775	7.84639e-05	0.000404619
gi|251831106|ref|NC_012920.1|:462	rs501674	0.000679949	0.00013116	0.000405554
gi|251831106|ref|NC_012920.1|:462	rs4654482	0.000755471	6.17951e-05	0.000408633
gi|251831106|ref|NC_012920.1|:310	rs12023073	0.000577387	0.000255145	0.000416266
gi|251831106|ref|NC_012920.1|:295	rs1431381	0.000490599	0.000374127	0.000432363
gi|251831106|ref|NC_012920.1|:310	rs35211132	0.000178557	0.000695179	0.000436868
gi|251831106|ref|NC_012920.1|:295	rs10768533	0.00054695	0.000327167	0.000437058
gi|251831106|ref|NC_012920.1|:310	rs2838276	8.10263e-05	0.000793999	0.000437513
gi|251831106|ref|NC_012920.1|:295	rs17054629	0.000455909	0.000420524	0.000438217
gi|251831106|ref|NC_012920.1|:295	rs6806221	0.0008232	5.62353e-05	0.000439718
gi|251831106|ref|NC_012920.1|:295	rs1166881	0.000835086	5.86419e-05	0.000446864
gi|251831106|ref|NC_012920.1|:295	rs10159180	0.000564241	0.000345351	0.000454796
gi|251831106|ref|NC_012920.1|:295	rs11651342	0.000449337	0.000460935	0.000455136
gi|251831106|ref|NC_012920.1|:295	rs4133660	9.92702e-05	0.000829337	0.000464304
gi|251831106|ref|NC_012920.1|:295	rs11894761	0.000599068	0.000342586	0.000470827
gi|251831106|ref|NC_012920.1|:295	rs12542743	0.000790839	0.000154026	0.000472433
gi|251831106|ref|NC_012920.1|:310	rs75902089	0.000558189	0.000397541	0.000477865
gi|251831106|ref|NC_012920.1|:462	rs3796398	0.000943324	1.97294e-05	0.000481527
gi|251831106|ref|NC_012920.1|:295	rs7178378	0.000743254	0.000222602	0.000482928
gi|251831106|ref|NC_012920.1|:295	rs10512257	0.00054057	0.000430378	0.000485474
gi|251831106|ref|NC_012920.1|:310	rs56179249	0.000527069	0.000449765	0.000488417
gi|251831106|ref|NC_012920.1|:462	rs13153971	0.000567772	0.000410297	0.000489035
gi|251831106|ref|NC_012920.1|:295	rs2115825	0.00036528	0.000614343	0.000489811
gi|251831106|ref|NC_012920.1|:295	rs1513628	0.000968202	1.45927e-05	0.000491397
gi|251831106|ref|NC_012920.1|:462	rs10495471	0.000847991	0.000137502	0.000492747
gi|251831106|ref|NC_012920.1|:462	rs7805881	0.000874501	0.000111859	0.00049318
gi|251831106|ref|NC_012920.1|:295	rs4411841	0.000925797	6.70055e-05	0.000496401
gi|251831106|ref|NC_012920.1|:310	rs1688098	0.000272952	0.000727666	0.000500309
gi|251831106|ref|NC_012920.1|:295	rs2037184	0.000972282	3.56528e-05	0.000503967
gi|251831106|ref|NC_012920.1|:295	rs1598636	0.000610592	0.000407909	0.00050925
gi|251831106|ref|NC_012920.1|:462	rs12347456	0.000985624	3.30457e-05	0.000509335
gi|251831106|ref|NC_012920.1|:295	rs11636988	0.000895348	0.000133404	0.000514376
gi|251831106|ref|NC_012920.1|:295	rs10151304	0.000915226	0.000115202	0.000515214
gi|251831106|ref|NC_012920.1|:295	rs62094861	0.000849761	0.000181474	0.000515617
gi|251831106|ref|NC_012920.1|:310	rs10886444	0.000621499	0.00041063	0.000516064
gi|251831106|ref|NC_012920.1|:462	rs2565067	0.000862043	0.0001743	0.000518172
gi|251831106|ref|NC_012920.1|:295	rs751224	0.000982692	5.78137e-05	0.000520253
gi|251831106|ref|NC_012920.1|:462	rs9458866	0.000642683	0.000398853	0.000520768
gi|251831106|ref|NC_012920.1|:462	rs6507530	0.000301586	0.000759604	0.000530595
gi|251831106|ref|NC_012920.1|:295	rs10057268	0.000825194	0.000247388	0.000536291
gi|251831106|ref|NC_012920.1|:295	rs13412641	0.000778129	0.000295481	0.000536805
gi|251831106|ref|NC_012920.1|:310	rs16957899	0.000728423	0.000346986	0.000537704
gi|251831106|ref|NC_012920.1|:462	rs7755157	0.000403348	0.000675468	0.000539408
gi|251831106|ref|NC_012920.1|:462	rs4441917	0.0009833	9.93943e-05	0.000541347
gi|251831106|ref|NC_012920.1|:295	rs11795012	0.000484946	0.000598444	0.000541695
gi|251831106|ref|NC_012920.1|:310	rs2237140	0.000618839	0.00046479	0.000541815
gi|251831106|ref|NC_012920.1|:295	rs2058287	0.000670439	0.000421779	0.000546109
gi|251831106|ref|NC_012920.1|:6371	kgp5103471	0.000841475	0.000279118	0.000560297
gi|251831106|ref|NC_012920.1|:310	rs4789011	0.00108607	3.91967e-05	0.000562633
gi|251831106|ref|NC_012920.1|:462	rs9506914	0.000874702	0.000274504	0.000574603
gi|251831106|ref|NC_012920.1|:310	rs55816753	0.000877508	0.000275546	0.000576527
gi|251831106|ref|NC_012920.1|:295	rs8031580	0.000361173	0.000796825	0.000578999
gi|251831106|ref|NC_012920.1|:310	rs4980673	0.000588295	0.00057029	0.000579292
gi|251831106|ref|NC_012920.1|:295	rs12714668	0.000809772	0.000357662	0.000583717
gi|251831106|ref|NC_012920.1|:295	rs17616971	0.000804318	0.000363588	0.000583953
gi|251831106|ref|NC_012920.1|:6371	rs6544389	0.00110093	8.46969e-05	0.000592813
gi|251831106|ref|NC_012920.1|:295	rs7841977	0.000701026	0.000504228	0.000602627
gi|251831106|ref|NC_012920.1|:462	rs4341850	0.00104753	0.000160013	0.000603772
gi|251831106|ref|NC_012920.1|:462	rs992797	0.00104485	0.000173584	0.000609217
gi|251831106|ref|NC_012920.1|:295	rs4744622	0.000806453	0.000417267	0.00061186
gi|251831106|ref|NC_012920.1|:462	rs1281338	0.000862917	0.000369944	0.00061643
gi|251831106|ref|NC_012920.1|:462	rs11150804	0.000242469	0.000992186	0.000617327
gi|251831106|ref|NC_012920.1|:295	rs77827772	0.000497395	0.000737487	0.000617441
gi|251831106|ref|NC_012920.1|:295	rs6571668	0.000353303	0.000891209	0.000622256
gi|251831106|ref|NC_012920.1|:295	rs7024404	0.00124164	3.57903e-06	0.00062261
gi|251831106|ref|NC_012920.1|:462	rs892835	0.0012432	7.55718e-06	0.000625379
gi|251831106|ref|NC_012920.1|:295	rs333491	0.000989519	0.000263461	0.00062649
gi|251831106|ref|NC_012920.1|:295	rs62379498	0.00118521	8.34258e-05	0.000634318
gi|251831106|ref|NC_012920.1|:295	rs12531545	0.00107826	0.000196337	0.000637298
gi|251831106|ref|NC_012920.1|:295	rs4827657	0.000294521	0.000984196	0.000639358
gi|251831106|ref|NC_012920.1|:295	rs393861	0.00106942	0.000210706	0.000640063
gi|251831106|ref|NC_012920.1|:295	rs39858	0.00118219	9.97246e-05	0.000640957
gi|251831106|ref|NC_012920.1|:310	rs7591351	0.000876123	0.000408856	0.000642489
gi|251831106|ref|NC_012920.1|:462	rs12585567	0.000744697	0.00054663	0.000645664
gi|251831106|ref|NC_012920.1|:310	rs10906021	0.000843611	0.000461935	0.000652773
gi|251831106|ref|NC_012920.1|:310	rs10195150	0.00105266	0.000253961	0.00065331
gi|251831106|ref|NC_012920.1|:462	rs6991736	0.000717671	0.000612702	0.000665187
gi|251831106|ref|NC_012920.1|:295	rs2305648	0.000396738	0.000936949	0.000666844
gi|251831106|ref|NC_012920.1|:295	rs4547835	0.000999329	0.000344172	0.00067175
gi|251831106|ref|NC_012920.1|:295	rs7661693	0.00124199	0.000110246	0.000676118
gi|251831106|ref|NC_012920.1|:462	rs10483426	0.000787134	0.000567832	0.000677483
gi|251831106|ref|NC_012920.1|:462	rs6994682	0.000885718	0.000471599	0.000678659
gi|251831106|ref|NC_012920.1|:310	rs3747129	0.00131705	4.35994e-05	0.000680325
gi|251831106|ref|NC_012920.1|:295	rs73012810	0.000887213	0.000479671	0.000683442
gi|251831106|ref|NC_012920.1|:310	rs1408405	0.000253185	0.0011343	0.000693742
gi|251831106|ref|NC_012920.1|:295	rs1079351	0.000788298	0.000600787	0.000694542
gi|251831106|ref|NC_012920.1|:462	rs2062368	0.000581703	0.000846523	0.000714113
gi|251831106|ref|NC_012920.1|:462	rs12730489	0.00146037	8.49451e-06	0.000734432
gi|251831106|ref|NC_012920.1|:295	rs9396763	0.00112762	0.000346693	0.000737157
gi|251831106|ref|NC_012920.1|:295	rs9428813	0.00106397	0.000424551	0.000744261
gi|251831106|ref|NC_012920.1|:295	rs291952	0.0014868	7.76316e-06	0.000747282
gi|251831106|ref|NC_012920.1|:295	rs11133142	0.0011864	0.000320249	0.000753325
gi|251831106|ref|NC_012920.1|:310	rs7900621	0.00140879	0.000102516	0.000755653
gi|251831106|ref|NC_012920.1|:310	rs9572349	0.00060465	0.000912609	0.000758629
gi|251831106|ref|NC_012920.1|:295	rs3809739	0.00130787	0.000209555	0.000758712
gi|251831106|ref|NC_012920.1|:310	rs2129617	0.000573414	0.000944539	0.000758976
gi|251831106|ref|NC_012920.1|:462	rs1566066	0.000852225	0.000679905	0.000766065
gi|251831106|ref|NC_012920.1|:295	rs3110809	0.000614305	0.000930994	0.000772649
gi|251831106|ref|NC_012920.1|:295	kgp745586	0.00146968	8.12393e-05	0.00077546
gi|251831106|ref|NC_012920.1|:310	rs12572759	0.00144676	0.000112974	0.000779867
gi|251831106|ref|NC_012920.1|:462	rs8037955	0.00138969	0.000178518	0.000784104
gi|251831106|ref|NC_012920.1|:295	rs10104738	0.0015464	3.17323e-05	0.000789066
gi|251831106|ref|NC_012920.1|:462	rs4686281	0.00140496	0.000174743	0.000789852
gi|251831106|ref|NC_012920.1|:6371	rs10848816	0.00149495	8.82611e-05	0.000791606
gi|251831106|ref|NC_012920.1|:6371	rs73238676	0.00149565	0.000106418	0.000801034
gi|251831106|ref|NC_012920.1|:295	rs1476012	0.00155176	5.59685e-05	0.000803864
gi|251831106|ref|NC_012920.1|:6371	rs33685	0.00147824	0.000133987	0.000806113
gi|251831106|ref|NC_012920.1|:310	rs660749	0.000663093	0.000949223	0.000806158
gi|251831106|ref|NC_012920.1|:295	rs7778595	0.000735817	0.000878187	0.000807002
gi|251831106|ref|NC_012920.1|:310	rs1890354	0.000269865	0.00136022	0.000815043
gi|251831106|ref|NC_012920.1|:310	rs7625645	0.000605163	0.00102784	0.000816502
gi|251831106|ref|NC_012920.1|:462	rs774362	0.000934341	0.000704087	0.000819214
gi|251831106|ref|NC_012920.1|:6371	rs2937670	0.00154012	0.000100107	0.000820114
gi|251831106|ref|NC_012920.1|:462	rs10159180	0.00134717	0.000300822	0.000823996
gi|251831106|ref|NC_012920.1|:295	rs12935457	0.00137214	0.000278171	0.000825156
gi|251831106|ref|NC_012920.1|:462	rs2291730	0.00136409	0.000294619	0.000829354
gi|251831106|ref|NC_012920.1|:295	rs2440675	0.00110912	0.00055288	0.000831
gi|251831106|ref|NC_012920.1|:310	rs1841040	0.00059258	0.00107103	0.000831805
gi|251831106|ref|NC_012920.1|:295	rs12730489	0.00155169	0.000113189	0.00083244
gi|251831106|ref|NC_012920.1|:310	rs62478285	0.00115057	0.000524733	0.000837651
gi|251831106|ref|NC_012920.1|:462	rs6977578	0.00103092	0.000646483	0.000838702
gi|251831106|ref|NC_012920.1|:295	rs9844491	0.000984454	0.000698218	0.000841336
gi|251831106|ref|NC_012920.1|:295	rs6112852	0.0016183	7.59456e-05	0.000847123
gi|251831106|ref|NC_012920.1|:295	rs172351	0.000625368	0.00106976	0.000847564
gi|251831106|ref|NC_012920.1|:295	rs10128712	0.000645376	0.00105031	0.000847843
gi|251831106|ref|NC_012920.1|:462	rs7129263	0.00112042	0.000576653	0.000848536
gi|251831106|ref|NC_012920.1|:462	rs2942366	0.00120018	0.000506008	0.000853094
gi|251831106|ref|NC_012920.1|:295	rs12466346	0.00130485	0.000401503	0.000853176
gi|251831106|ref|NC_012920.1|:295	rs9508961	0.00106388	0.000659435	0.000861658
gi|251831106|ref|NC_012920.1|:462	rs4965913	0.0012027	0.000529798	0.000866249
gi|251831106|ref|NC_012920.1|:462	rs768166	0.000853057	0.000889398	0.000871227
gi|251831106|ref|NC_012920.1|:6371	rs718083	0.00160727	0.000136311	0.000871791
gi|251831106|ref|NC_012920.1|:295	rs4710828	0.00143947	0.000305179	0.000872325
gi|251831106|ref|NC_012920.1|:6371	rs6772736	0.00162007	0.000127231	0.00087365
gi|251831106|ref|NC_012920.1|:295	rs4949565	0.000927327	0.000821366	0.000874346
gi|251831106|ref|NC_012920.1|:295	rs16934335	0.00102988	0.000731786	0.000880833
gi|251831106|ref|NC_012920.1|:295	rs5769920	0.0016991	6.35182e-05	0.000881309
gi|251831106|ref|NC_012920.1|:310	rs114221353	0.000869966	0.000907039	0.000888502
gi|251831106|ref|NC_012920.1|:6371	rs9804184	0.000683689	0.00109438	0.000889034
gi|251831106|ref|NC_012920.1|:462	rs6919444	0.0015544	0.000238828	0.000896614
gi|251831106|ref|NC_012920.1|:462	rs4411841	0.00166748	0.000127917	0.000897699
gi|251831106|ref|NC_012920.1|:310	rs10779617	0.0013131	0.000494679	0.000903889
gi|251831106|ref|NC_012920.1|:295	rs1665919	0.00131872	0.000496543	0.000907632
gi|251831106|ref|NC_012920.1|:462	rs6676516	0.00172644	0.000102193	0.000914317
gi|251831106|ref|NC_012920.1|:6371	kgp1403170	0.00170898	0.00012019	0.000914585
gi|251831106|ref|NC_012920.1|:310	rs9572698	0.00128448	0.000545634	0.000915057
gi|251831106|ref|NC_012920.1|:295	rs7306200	0.0014593	0.000371309	0.000915304
gi|251831106|ref|NC_012920.1|:462	rs6992440	0.00102461	0.000820846	0.000922728
gi|251831106|ref|NC_012920.1|:310	rs942190	0.00149788	0.000360936	0.000929408
gi|251831106|ref|NC_012920.1|:462	rs3807229	0.0015471	0.000322113	0.000934606
gi|251831106|ref|NC_012920.1|:295	rs200553177	0.0017448	0.000127012	0.000935906
gi|251831106|ref|NC_012920.1|:295	rs13082646	0.00150991	0.000384264	0.000947087
gi|251831106|ref|NC_012920.1|:310	rs6846899	0.00174629	0.000148194	0.000947242
gi|251831106|ref|NC_012920.1|:6371	rs17711860	0.00177262	0.000125295	0.000948958
gi|251831106|ref|NC_012920.1|:310	rs77712488	0.00113083	0.00076784	0.000949335
gi|251831106|ref|NC_012920.1|:310	rs28832971	0.000449324	0.00145121	0.000950267
gi|251831106|ref|NC_012920.1|:310	rs7824710	0.00114559	0.000771511	0.000958551
gi|251831106|ref|NC_012920.1|:310	rs146377406	0.000573368	0.00134385	0.000958609
gi|251831106|ref|NC_012920.1|:462	rs293245	0.00124301	0.000676346	0.000959678
gi|251831106|ref|NC_012920.1|:462	rs10906733	0.000264334	0.00166208	0.000963207
gi|251831106|ref|NC_012920.1|:462	rs6450521	0.000945832	0.000982613	0.000964222
gi|251831106|ref|NC_012920.1|:462	rs11781394	0.00181029	0.000126299	0.000968295
gi|251831106|ref|NC_012920.1|:6371	rs38980	0.00180563	0.000131903	0.000968766
gi|251831106|ref|NC_012920.1|:462	rs611409	0.00175952	0.000195422	0.000977471
gi|251831106|ref|NC_012920.1|:295	rs1288388	0.00122081	0.000735387	0.000978098
gi|251831106|ref|NC_012920.1|:462	rs8007637	0.00195352	3.32518e-06	0.000978423
gi|251831106|ref|NC_012920.1|:6371	rs9941816	0.00183474	0.000131836	0.000983288
gi|251831106|ref|NC_012920.1|:6371	rs1240369	0.00182542	0.000143354	0.000984387
gi|251831106|ref|NC_012920.1|:295	rs10495471	0.00106249	0.000911105	0.000986797
gi|251831106|ref|NC_012920.1|:295	rs10144917	0.000972944	0.00100247	0.000987707
gi|251831106|ref|NC_012920.1|:295	rs10819792	0.00160631	0.000383419	0.000994864
gi|251831106|ref|NC_012920.1|:295	rs10839801	0.00176641	0.000231363	0.000998886
gi|251831106|ref|NC_012920.1|:462	rs1327609	0.00108355	0.000914892	0.000999221
gi|251831106|ref|NC_012920.1|:295	rs12928161	0.00139211	0.000615564	0.00100384
gi|251831106|ref|NC_012920.1|:310	rs7593555	0.000348907	0.00167056	0.00100973
gi|251831106|ref|NC_012920.1|:462	rs2790345	0.000556275	0.001468	0.00101214
gi|251831106|ref|NC_012920.1|:462	rs6055803	0.00111885	0.000907609	0.00101323
gi|251831106|ref|NC_012920.1|:6371	rs11222824	0.00191017	0.000146738	0.00102845
gi|251831106|ref|NC_012920.1|:462	rs3893697	0.00101331	0.0010469	0.0010301
gi|251831106|ref|NC_012920.1|:295	rs6994682	0.000469083	0.00160066	0.00103487
gi|251831106|ref|NC_012920.1|:295	rs1011839	0.000963603	0.00110878	0.00103619
gi|251831106|ref|NC_012920.1|:295	rs1369358	0.00119581	0.000880037	0.00103792
gi|251831106|ref|NC_012920.1|:310	kgp1034909	0.00147715	0.000601593	0.00103937
gi|251831106|ref|NC_012920.1|:462	rs6838274	0.00119675	0.000895027	0.00104589
gi|251831106|ref|NC_012920.1|:310	rs4975015	0.000269261	0.00182309	0.00104618
gi|251831106|ref|NC_012920.1|:295	rs1413115	0.00100953	0.00108346	0.0010465
gi|251831106|ref|NC_012920.1|:295	rs4783024	0.00142652	0.000668842	0.00104768
gi|251831106|ref|NC_012920.1|:310	rs12324820	0.00186721	0.000238506	0.00105286
gi|251831106|ref|NC_012920.1|:310	rs9322378	0.000601888	0.00150722	0.00105455
gi|251831106|ref|NC_012920.1|:310	rs12407297	0.000811806	0.00130078	0.00105629
gi|251831106|ref|NC_012920.1|:295	rs1133380	0.00135495	0.000760515	0.00105773
gi|251831106|ref|NC_012920.1|:295	rs255108	0.00130501	0.000825228	0.00106512
gi|251831106|ref|NC_012920.1|:295	rs9296686	0.00164092	0.000490481	0.0010657
gi|251831106|ref|NC_012920.1|:6371	rs10873404	0.00195021	0.000182902	0.00106656
gi|251831106|ref|NC_012920.1|:295	rs4943221	0.000809759	0.00132534	0.00106755
gi|251831106|ref|NC_012920.1|:295	rs744243	0.00197661	0.000167488	0.00107205
gi|251831106|ref|NC_012920.1|:462	rs4965494	0.00134316	0.0008095	0.00107633
gi|251831106|ref|NC_012920.1|:6371	rs4932424	0.00197772	0.000178843	0.00107828
gi|251831106|ref|NC_012920.1|:310	rs72826638	0.000982321	0.00117482	0.00107857
gi|251831106|ref|NC_012920.1|:310	rs4909494	0.00195119	0.000208598	0.00107989
gi|251831106|ref|NC_012920.1|:6371	rs62392878	0.00200339	0.000162269	0.00108283
gi|251831106|ref|NC_012920.1|:6371	rs61948172	0.0019899	0.000180688	0.00108529
gi|251831106|ref|NC_012920.1|:310	rs1574131	0.000218624	0.00195314	0.00108588
gi|251831106|ref|NC_012920.1|:462	rs11795012	0.00163671	0.000535524	0.00108612
gi|251831106|ref|NC_012920.1|:295	rs35999197	0.000719665	0.00145895	0.00108931
gi|251831106|ref|NC_012920.1|:462	rs2281631	0.00215314	2.82391e-05	0.00109069
gi|251831106|ref|NC_012920.1|:295	rs6987382	0.000405687	0.0017758	0.00109074
gi|251831106|ref|NC_012920.1|:6371	rs10489755	0.00202818	0.000159657	0.00109392
gi|251831106|ref|NC_012920.1|:310	rs1517771	0.000677601	0.00151247	0.00109504
gi|251831106|ref|NC_012920.1|:295	rs72759226	0.00215702	4.3679e-05	0.00110035
gi|251831106|ref|NC_012920.1|:295	rs7805881	0.00144605	0.000755603	0.00110083
gi|251831106|ref|NC_012920.1|:310	rs6111242	0.000244585	0.00197795	0.00111127
gi|251831106|ref|NC_012920.1|:462	rs9897263	0.000778349	0.00144886	0.0011136
gi|251831106|ref|NC_012920.1|:295	rs10848844	0.00216954	6.05824e-05	0.00111506
gi|251831106|ref|NC_012920.1|:6371	rs7116612	0.00209242	0.000149495	0.00112096
gi|251831106|ref|NC_012920.1|:6371	rs11763567	0.00208009	0.000166421	0.00112326
gi|251831106|ref|NC_012920.1|:462	rs1980100	0.00190389	0.000344395	0.00112414
gi|251831106|ref|NC_012920.1|:462	rs859656	0.00199697	0.000255331	0.00112615
gi|251831106|ref|NC_012920.1|:310	rs1946249	0.0016457	0.00061085	0.00112827
gi|251831106|ref|NC_012920.1|:462	rs12531545	0.00190813	0.000350908	0.00112952
gi|251831106|ref|NC_012920.1|:295	rs12646050	0.0021326	0.000128455	0.00113053
gi|251831106|ref|NC_012920.1|:310	rs6803541	0.000525907	0.00173779	0.00113185
gi|251831106|ref|NC_012920.1|:310	rs12045197	0.00137356	0.000895368	0.00113446
gi|251831106|ref|NC_012920.1|:295	rs1954264	0.00145921	0.000824124	0.00114167
gi|251831106|ref|NC_012920.1|:6371	rs4930026	0.00211448	0.000171019	0.00114275
gi|251831106|ref|NC_012920.1|:6371	rs12817011	0.0020903	0.000199867	0.00114508
gi|251831106|ref|NC_012920.1|:462	rs2272810	0.00144643	0.000844435	0.00114543
gi|251831106|ref|NC_012920.1|:462	rs4394833	0.001427	0.000868757	0.00114788
gi|251831106|ref|NC_012920.1|:295	rs3796398	0.00206745	0.000229555	0.0011485
gi|251831106|ref|NC_012920.1|:295	rs1538371	0.00211303	0.000187178	0.0011501
gi|251831106|ref|NC_012920.1|:310	rs155227	0.000899686	0.00140134	0.00115051
gi|251831106|ref|NC_012920.1|:462	rs6105869	0.00170428	0.000604869	0.00115457
gi|251831106|ref|NC_012920.1|:462	rs1045700	0.00121195	0.00109823	0.00115509
gi|251831106|ref|NC_012920.1|:462	rs4316158	0.000590183	0.00172683	0.00115851
gi|251831106|ref|NC_012920.1|:295	rs13070015	0.000660613	0.00165683	0.00115872
gi|251831106|ref|NC_012920.1|:295	rs62207176	0.00214847	0.000177649	0.00116306
gi|251831106|ref|NC_012920.1|:6371	rs1791587	0.00216267	0.000168145	0.00116541
gi|251831106|ref|NC_012920.1|:462	rs6739891	0.00203522	0.000297212	0.00116622
gi|251831106|ref|NC_012920.1|:6371	rs2338871	0.00218461	0.000154704	0.00116966
gi|251831106|ref|NC_012920.1|:462	rs11076496	0.00216369	0.000177143	0.00117042
gi|251831106|ref|NC_012920.1|:310	rs34263	0.00123117	0.0011112	0.00117118
gi|251831106|ref|NC_012920.1|:295	rs8183455	0.00215888	0.000184174	0.00117153
gi|251831106|ref|NC_012920.1|:462	rs7208472	0.00169589	0.000649553	0.00117272
gi|251831106|ref|NC_012920.1|:295	rs4861567	0.00117736	0.00118466	0.00118101
gi|251831106|ref|NC_012920.1|:310	rs10774298	0.000614789	0.00176983	0.00119231
gi|251831106|ref|NC_012920.1|:462	rs1432608	0.000949773	0.00144092	0.00119535
gi|251831106|ref|NC_012920.1|:310	rs1342038	0.00101083	0.00138194	0.00119638
gi|251831106|ref|NC_012920.1|:462	rs12512467	0.00167504	0.000726982	0.00120101
gi|251831106|ref|NC_012920.1|:462	rs12217601	0.000607537	0.00180609	0.00120681
gi|251831106|ref|NC_012920.1|:295	rs1538132	0.00236923	4.4541e-05	0.00120689
gi|251831106|ref|NC_012920.1|:6371	rs4383094	0.00229471	0.000128416	0.00121156
gi|251831106|ref|NC_012920.1|:462	rs6641466	0.00149418	0.000929109	0.00121164
gi|251831106|ref|NC_012920.1|:310	rs4778007	0.00166159	0.000767742	0.00121467
gi|251831106|ref|NC_012920.1|:295	rs983714	0.00215034	0.000279436	0.00121489
gi|251831106|ref|NC_012920.1|:310	rs26122	0.00155521	0.000876217	0.00121571
gi|251831106|ref|NC_012920.1|:310	rs1535337	0.00113204	0.00130092	0.00121648
gi|251831106|ref|NC_012920.1|:310	rs35548241	0.00217342	0.000261913	0.00121767
gi|251831106|ref|NC_012920.1|:310	rs11631821	0.00146906	0.000975015	0.00122204
gi|251831106|ref|NC_012920.1|:6371	rs10058973	0.00231622	0.000129349	0.00122278
gi|251831106|ref|NC_012920.1|:295	rs17036734	0.00124122	0.00121158	0.0012264
gi|251831106|ref|NC_012920.1|:6371	rs131068	0.00224574	0.000208611	0.00122718
gi|251831106|ref|NC_012920.1|:310	rs12563497	0.00111334	0.00134245	0.0012279
gi|251831106|ref|NC_012920.1|:295	rs17053011	0.000877774	0.00158607	0.00123192
gi|251831106|ref|NC_012920.1|:310	rs354735	0.000637293	0.00183151	0.0012344
gi|251831106|ref|NC_012920.1|:6371	rs10812851	0.00231226	0.000166853	0.00123956
gi|251831106|ref|NC_012920.1|:310	rs876983	0.00156389	0.00091931	0.0012416
gi|251831106|ref|NC_012920.1|:6371	rs7941284	0.00232553	0.00017201	0.00124877
gi|251831106|ref|NC_012920.1|:310	rs34484063	0.00143999	0.00106721	0.0012536
gi|251831106|ref|NC_012920.1|:295	rs205696	0.00227714	0.000237408	0.00125727
gi|251831106|ref|NC_012920.1|:310	rs563343	0.00171531	0.000800545	0.00125793
gi|251831106|ref|NC_012920.1|:462	rs1573673	0.00218536	0.000339601	0.00126248
gi|251831106|ref|NC_012920.1|:310	rs12658409	0.00142182	0.00110432	0.00126307
gi|251831106|ref|NC_012920.1|:462	rs67871424	0.000777102	0.0017493	0.0012632
gi|251831106|ref|NC_012920.1|:295	rs10206016	0.00151148	0.0010193	0.00126539
gi|251831106|ref|NC_012920.1|:295	rs11259213	0.00162728	0.000905262	0.00126627
gi|251831106|ref|NC_012920.1|:6371	rs3775977	0.00231352	0.000219678	0.0012666
gi|251831106|ref|NC_012920.1|:310	rs202064389	0.00234942	0.000189961	0.00126969
gi|251831106|ref|NC_012920.1|:462	rs10454522	0.000727075	0.00181827	0.00127267
gi|251831106|ref|NC_012920.1|:462	rs10104738	0.00252053	3.2353e-05	0.00127644
gi|251831106|ref|NC_012920.1|:295	rs11713101	0.00215859	0.000394726	0.00127666
gi|251831106|ref|NC_012920.1|:295	rs4936490	0.00100156	0.00155293	0.00127724
gi|251831106|ref|NC_012920.1|:6371	rs547906	0.000999002	0.00155701	0.00127801
gi|251831106|ref|NC_012920.1|:462	rs17437854	0.000652546	0.00190584	0.00127919
gi|251831106|ref|NC_012920.1|:295	rs6992440	0.00126315	0.00130825	0.0012857
gi|251831106|ref|NC_012920.1|:462	rs2441704	0.0025485	2.40281e-05	0.00128626
gi|251831106|ref|NC_012920.1|:6371	rs4234080	0.00231814	0.000261501	0.00128982
gi|251831106|ref|NC_012920.1|:295	rs1045700	0.00168001	0.000905676	0.00129284
gi|251831106|ref|NC_012920.1|:6371	rs139017	0.00245151	0.00014169	0.0012966
gi|251831106|ref|NC_012920.1|:310	rs7789371	0.00043942	0.00215795	0.00129868
gi|251831106|ref|NC_012920.1|:462	rs9369103	0.00112763	0.00147133	0.00129948
gi|251831106|ref|NC_012920.1|:295	rs4747217	0.00209431	0.00050521	0.00129976
gi|251831106|ref|NC_012920.1|:295	rs3770369	0.00160498	0.000995891	0.00130044
gi|251831106|ref|NC_012920.1|:462	rs12207241	0.00252596	7.68803e-05	0.00130142
gi|251831106|ref|NC_012920.1|:462	rs8114057	0.00234666	0.000259708	0.00130318
gi|251831106|ref|NC_012920.1|:462	rs2115825	0.00217069	0.000446061	0.00130838
gi|251831106|ref|NC_012920.1|:310	rs11263972	0.00131608	0.00130159	0.00130883
gi|251831106|ref|NC_012920.1|:6371	rs13243618	0.00246815	0.000151305	0.00130973
gi|251831106|ref|NC_012920.1|:295	rs2105580	0.00211166	0.000508836	0.00131025
gi|251831106|ref|NC_012920.1|:295	rs13157298	0.00198331	0.000639033	0.00131117
gi|251831106|ref|NC_012920.1|:6371	rs1959179	0.00243747	0.000207554	0.00132251
gi|251831106|ref|NC_012920.1|:295	rs13104196	0.00238816	0.000263683	0.00132592
gi|251831106|ref|NC_012920.1|:295	rs17024118	0.000453611	0.00220427	0.00132894
gi|251831106|ref|NC_012920.1|:295	rs353289	0.00233439	0.000327395	0.00133089
gi|251831106|ref|NC_012920.1|:462	rs10819792	0.00248337	0.000179402	0.00133139
gi|251831106|ref|NC_012920.1|:295	rs767107	0.000807716	0.0018572	0.00133246
gi|251831106|ref|NC_012920.1|:310	rs2846608	0.000531048	0.00213648	0.00133376
gi|251831106|ref|NC_012920.1|:462	rs62354996	0.000801671	0.00186858	0.00133513
gi|251831106|ref|NC_012920.1|:295	rs4652567	0.00115559	0.00152647	0.00134103
gi|251831106|ref|NC_012920.1|:310	rs248221	0.000437826	0.00224635	0.00134209
gi|251831106|ref|NC_012920.1|:310	rs34392457	0.000267135	0.0024228	0.00134497
gi|251831106|ref|NC_012920.1|:295	rs4102920	0.00123409	0.00145747	0.00134578
gi|251831106|ref|NC_012920.1|:310	rs11017239	0.00115753	0.001535	0.00134626
gi|251831106|ref|NC_012920.1|:310	rs515341	0.00175012	0.000944353	0.00134724
gi|251831106|ref|NC_012920.1|:295	rs942505	0.00240499	0.000289543	0.00134727
gi|251831106|ref|NC_012920.1|:295	rs12319495	0.00107905	0.00161895	0.001349
gi|251831106|ref|NC_012920.1|:462	rs662766	0.00262282	7.77568e-05	0.00135029
gi|251831106|ref|NC_012920.1|:310	rs2415060	0.000873287	0.00183112	0.0013522
gi|251831106|ref|NC_012920.1|:6371	rs199718021	0.00253181	0.000178531	0.00135517
gi|251831106|ref|NC_012920.1|:462	rs10942660	0.002056	0.00066028	0.00135814
gi|251831106|ref|NC_012920.1|:310	rs7213948	0.00223831	0.0004891	0.0013637
gi|251831106|ref|NC_012920.1|:462	rs77827772	0.00142492	0.00131069	0.00136781
gi|251831106|ref|NC_012920.1|:462	rs10741297	0.00212418	0.00061512	0.00136965
gi|251831106|ref|NC_012920.1|:295	rs2818387	0.000669506	0.0020748	0.00137215
gi|251831106|ref|NC_012920.1|:295	rs1530375	0.00149616	0.00125219	0.00137418
gi|251831106|ref|NC_012920.1|:295	rs32458	0.00122992	0.00153443	0.00138218
gi|251831106|ref|NC_012920.1|:295	rs2338568	0.00223239	0.000532636	0.00138251
gi|251831106|ref|NC_012920.1|:295	rs12121180	0.00264173	0.000130612	0.00138617
gi|251831106|ref|NC_012920.1|:310	rs74792598	0.00224282	0.000543548	0.00139318
gi|251831106|ref|NC_012920.1|:310	rs1600222	0.00220351	0.000586274	0.00139489
gi|251831106|ref|NC_012920.1|:462	rs7499352	0.0012925	0.00149809	0.00139529
gi|251831106|ref|NC_012920.1|:310	rs7087313	0.000864079	0.00192722	0.00139565
gi|251831106|ref|NC_012920.1|:310	rs12855797	0.000829841	0.00196637	0.00139811
gi|251831106|ref|NC_012920.1|:462	rs4710828	0.00210757	0.000689143	0.00139836
gi|251831106|ref|NC_012920.1|:6371	rs62232625	0.00260822	0.000194827	0.00140152
gi|251831106|ref|NC_012920.1|:462	rs2007307	0.00151238	0.00129325	0.00140281
gi|251831106|ref|NC_012920.1|:310	rs7296410	0.00199544	0.00081249	0.00140396
gi|251831106|ref|NC_012920.1|:462	rs1326359	0.00275914	5.11891e-05	0.00140516
gi|251831106|ref|NC_012920.1|:6371	rs72705166	0.00261441	0.000206894	0.00141065
gi|251831106|ref|NC_012920.1|:295	rs6124081	0.00277422	6.01161e-05	0.00141717
gi|251831106|ref|NC_012920.1|:462	rs11636988	0.00240994	0.000427702	0.00141882
gi|251831106|ref|NC_012920.1|:295	rs17437854	0.00147418	0.00136418	0.00141918
gi|251831106|ref|NC_012920.1|:295	rs4915802	0.00244706	0.000416096	0.00143158
gi|251831106|ref|NC_012920.1|:462	rs4757317	0.00179113	0.00108294	0.00143703
gi|251831106|ref|NC_012920.1|:6371	rs16972236	0.00273603	0.000140901	0.00143847
gi|251831106|ref|NC_012920.1|:295	rs611409	0.00259693	0.000288612	0.00144277
gi|251831106|ref|NC_012920.1|:295	rs524940	0.00268707	0.000198637	0.00144285
gi|251831106|ref|NC_012920.1|:295	rs12207241	0.00245164	0.000434802	0.00144322
gi|251831106|ref|NC_012920.1|:295	rs11204024	0.00208728	0.000801198	0.00144424
gi|251831106|ref|NC_012920.1|:295	kgp8994232	0.0025897	0.000299607	0.00144465
gi|251831106|ref|NC_012920.1|:310	rs1625535	0.00271341	0.000176806	0.00144511
gi|251831106|ref|NC_012920.1|:310	rs4874113	0.00103815	0.00185394	0.00144604
gi|251831106|ref|NC_012920.1|:462	rs3006863	0.000939004	0.001956	0.0014475
gi|251831106|ref|NC_012920.1|:310	rs10157351	0.00137355	0.00153703	0.00145529
gi|251831106|ref|NC_012920.1|:462	rs516252	0.00180828	0.00110353	0.0014559
gi|251831106|ref|NC_012920.1|:310	rs9368129	0.00067705	0.0022401	0.00145858
gi|251831106|ref|NC_012920.1|:462	rs310686	0.00152745	0.00139236	0.00145991
gi|251831106|ref|NC_012920.1|:462	rs199105	0.00142181	0.00150074	0.00146127
gi|251831106|ref|NC_012920.1|:462	rs4133660	0.000293665	0.00263203	0.00146285
gi|251831106|ref|NC_012920.1|:6371	rs984169	0.00267846	0.000247681	0.00146307
gi|251831106|ref|NC_012920.1|:295	rs1566066	0.00142561	0.00150901	0.00146731
gi|251831106|ref|NC_012920.1|:310	rs3134889	0.00204094	0.000893805	0.00146737
gi|251831106|ref|NC_012920.1|:6371	kgp2418849	0.00270724	0.00022873	0.00146798
gi|251831106|ref|NC_012920.1|:310	rs17704977	0.000864622	0.00207688	0.00147075
gi|251831106|ref|NC_012920.1|:295	rs10533257	0.00262337	0.000318699	0.00147103
gi|251831106|ref|NC_012920.1|:295	rs2372313	0.00184159	0.00111168	0.00147664
gi|251831106|ref|NC_012920.1|:6371	rs10438491	0.00273052	0.000225946	0.00147823
gi|251831106|ref|NC_012920.1|:295	rs74818480	0.00261795	0.000342081	0.00148002
gi|251831106|ref|NC_012920.1|:295	rs12750929	0.00271671	0.000246959	0.00148183
gi|251831106|ref|NC_012920.1|:6371	rs7768789	0.00250817	0.000458556	0.00148336
gi|251831106|ref|NC_012920.1|:462	rs12750929	0.00273283	0.000262351	0.00149759
gi|251831106|ref|NC_012920.1|:295	rs908079	0.00174166	0.00125443	0.00149804
gi|251831106|ref|NC_012920.1|:462	rs12714668	0.0017564	0.00123982	0.00149811
gi|251831106|ref|NC_012920.1|:462	rs259877	0.00214298	0.000855005	0.00149899
gi|251831106|ref|NC_012920.1|:6371	rs4807651	0.00278154	0.000221479	0.00150151
gi|251831106|ref|NC_012920.1|:6371	rs11577442	0.00274378	0.000263563	0.00150367
gi|251831106|ref|NC_012920.1|:295	rs16867991	0.000395219	0.00261343	0.00150432
gi|251831106|ref|NC_012920.1|:310	rs11251507	0.00138881	0.00162244	0.00150563
gi|251831106|ref|NC_012920.1|:462	rs11217762	0.00137546	0.0016358	0.00150563
gi|251831106|ref|NC_012920.1|:462	rs972978	0.00237126	0.000647494	0.00150938
gi|251831106|ref|NC_012920.1|:6371	rs10991473	0.00274999	0.000278208	0.0015141
gi|251831106|ref|NC_012920.1|:462	rs78251239	0.00222059	0.00080769	0.00151414
gi|251831106|ref|NC_012920.1|:295	rs4730100	0.00296294	6.70423e-05	0.00151499
gi|251831106|ref|NC_012920.1|:462	rs7828691	0.00230861	0.00072257	0.00151559
gi|251831106|ref|NC_012920.1|:462	rs1050967	0.00176807	0.00127502	0.00152155
gi|251831106|ref|NC_012920.1|:462	rs8076163	0.00126116	0.00178416	0.00152266
gi|251831106|ref|NC_012920.1|:462	rs2457334	0.00178988	0.00125662	0.00152325
gi|251831106|ref|NC_012920.1|:6371	rs9676059	0.00280942	0.000241852	0.00152564
gi|251831106|ref|NC_012920.1|:6371	rs1145158	0.00119918	0.00185541	0.0015273
gi|251831106|ref|NC_012920.1|:295	rs2761060	0.00253756	0.000517714	0.00152764
gi|251831106|ref|NC_012920.1|:462	rs11083369	0.000220542	0.00283797	0.00152926
gi|251831106|ref|NC_012920.1|:295	rs9550565	0.00292465	0.000133926	0.00152929
gi|251831106|ref|NC_012920.1|:462	rs6582383	0.0029406	0.00011808	0.00152934
gi|251831106|ref|NC_012920.1|:6371	rs2518637	0.00280237	0.000262617	0.00153249
gi|251831106|ref|NC_012920.1|:6371	rs1634417	0.00285791	0.000211669	0.00153479
gi|251831106|ref|NC_012920.1|:462	rs4954079	0.000497923	0.00257509	0.00153651
gi|251831106|ref|NC_012920.1|:462	rs62379498	0.00298402	9.06662e-05	0.00153734
gi|251831106|ref|NC_012920.1|:462	rs10017933	0.00227929	0.000795555	0.00153742
gi|251831106|ref|NC_012920.1|:310	rs965795	4.64258e-05	0.00303139	0.00153891
gi|251831106|ref|NC_012920.1|:295	rs6582383	0.00291306	0.000190638	0.00155185
gi|251831106|ref|NC_012920.1|:6371	rs4732241	0.00293532	0.000178903	0.00155711
gi|251831106|ref|NC_012920.1|:295	rs3902805	0.00199031	0.00112833	0.00155932
gi|251831106|ref|NC_012920.1|:6371	kgp3677981	0.0010881	0.00203582	0.00156196
gi|251831106|ref|NC_012920.1|:462	rs6884514	0.00283735	0.000293849	0.0015656
gi|251831106|ref|NC_012920.1|:295	rs7762618	0.00183052	0.00130427	0.0015674
gi|251831106|ref|NC_012920.1|:6371	rs10954652	0.00135409	0.00178398	0.00156903
gi|251831106|ref|NC_012920.1|:295	rs34940172	0.00286792	0.000274325	0.00157112
gi|251831106|ref|NC_012920.1|:462	rs5921621	0.000691714	0.00246378	0.00157775
gi|251831106|ref|NC_012920.1|:310	rs491995	0.00234474	0.000821091	0.00158292
gi|251831106|ref|NC_012920.1|:6371	rs4933318	0.0029516	0.000223442	0.00158752
gi|251831106|ref|NC_012920.1|:462	rs28413682	0.00237422	0.000811441	0.00159283
gi|251831106|ref|NC_012920.1|:295	rs72845680	0.00271481	0.000473244	0.00159403
gi|251831106|ref|NC_012920.1|:310	rs61203393	0.0004568	0.00273498	0.00159589
gi|251831106|ref|NC_012920.1|:462	rs28521791	0.00140063	0.00179481	0.00159772
gi|251831106|ref|NC_012920.1|:6371	rs2608280	0.00298966	0.000206851	0.00159826
gi|251831106|ref|NC_012920.1|:462	rs17054629	0.00207991	0.0011227	0.0016013
gi|251831106|ref|NC_012920.1|:462	rs1405399	0.00122099	0.00198399	0.00160249
gi|251831106|ref|NC_012920.1|:295	rs4766156	0.00189665	0.0013183	0.00160747
gi|251831106|ref|NC_012920.1|:462	rs310045	0.00203102	0.001187	0.00160901
gi|251831106|ref|NC_012920.1|:295	rs11102459	0.00142256	0.00181013	0.00161634
gi|251831106|ref|NC_012920.1|:462	rs13082809	0.00297825	0.000256083	0.00161717
gi|251831106|ref|NC_012920.1|:462	rs7841977	0.00254032	0.000694737	0.00161753
gi|251831106|ref|NC_012920.1|:310	rs6535702	0.00177945	0.00145727	0.00161836
gi|251831106|ref|NC_012920.1|:462	rs4982127	0.00304733	0.000192279	0.0016198
gi|251831106|ref|NC_012920.1|:462	rs513155	0.00277869	0.000461945	0.00162032
gi|251831106|ref|NC_012920.1|:462	rs2270465	0.00262679	0.000616028	0.00162141
gi|251831106|ref|NC_012920.1|:310	rs4028250	0.0020091	0.00124337	0.00162624
gi|251831106|ref|NC_012920.1|:295	rs2442867	0.00270603	0.000549891	0.00162796
gi|251831106|ref|NC_012920.1|:462	rs13262591	0.00235675	0.000910636	0.00163369
gi|251831106|ref|NC_012920.1|:310	rs10801929	0.00210296	0.00116845	0.0016357
gi|251831106|ref|NC_012920.1|:462	rs9671696	0.00171471	0.00156526	0.00163999
gi|251831106|ref|NC_012920.1|:310	rs10435935	0.000926848	0.00235356	0.0016402
gi|251831106|ref|NC_012920.1|:462	rs2786130	0.00305375	0.000227851	0.0016408
gi|251831106|ref|NC_012920.1|:295	rs1112780	0.00282678	0.000459994	0.00164339
gi|251831106|ref|NC_012920.1|:462	rs2837371	0.0029325	0.000357138	0.00164482
gi|251831106|ref|NC_012920.1|:6371	rs61910892	0.00116829	0.00212435	0.00164632
gi|251831106|ref|NC_012920.1|:462	rs72845680	0.00253984	0.000762554	0.0016512
gi|251831106|ref|NC_012920.1|:6371	rs1200425	0.00309774	0.000216166	0.00165695
gi|251831106|ref|NC_012920.1|:295	rs11077780	0.00327411	4.55424e-05	0.00165983
gi|251831106|ref|NC_012920.1|:295	rs79976845	0.00303718	0.00029075	0.00166396
gi|251831106|ref|NC_012920.1|:295	rs55977450	0.00309645	0.000235387	0.00166592
gi|251831106|ref|NC_012920.1|:462	rs10506710	0.00220699	0.00113192	0.00166945
gi|251831106|ref|NC_012920.1|:295	rs13170493	0.00281537	0.000525799	0.00167058
gi|251831106|ref|NC_012920.1|:295	rs72808098	0.00295926	0.000385391	0.00167233
gi|251831106|ref|NC_012920.1|:462	rs13016677	0.00213867	0.0012177	0.00167819
gi|251831106|ref|NC_012920.1|:462	rs383123	0.00250087	0.000859257	0.00168006
gi|251831106|ref|NC_012920.1|:295	rs9897263	0.000912503	0.00244778	0.00168014
gi|251831106|ref|NC_012920.1|:462	rs4731056	0.00242834	0.000933468	0.0016809
gi|251831106|ref|NC_012920.1|:462	rs12483882	0.00286248	0.000500774	0.00168163
gi|251831106|ref|NC_012920.1|:295	rs774362	0.00172863	0.00163536	0.00168199
gi|251831106|ref|NC_012920.1|:295	rs2007307	0.00165757	0.0017099	0.00168374
gi|251831106|ref|NC_012920.1|:6371	rs9960460	0.00124049	0.00214421	0.00169235
gi|251831106|ref|NC_012920.1|:295	rs1281338	0.00270733	0.000692776	0.00170005
gi|251831106|ref|NC_012920.1|:462	rs6519104	0.00274459	0.000660534	0.00170256
gi|251831106|ref|NC_012920.1|:310	rs6667869	0.00268295	0.000724521	0.00170374
gi|251831106|ref|NC_012920.1|:295	rs8068807	0.00294281	0.000466163	0.00170449
gi|251831106|ref|NC_012920.1|:462	rs1478190	0.0029038	0.000508108	0.00170595
gi|251831106|ref|NC_012920.1|:462	rs12404043	0.00141811	0.00200385	0.00171098
gi|251831106|ref|NC_012920.1|:462	rs7917676	0.00170345	0.00171957	0.00171151
gi|251831106|ref|NC_012920.1|:6371	rs12883040	0.00116559	0.00225854	0.00171207
gi|251831106|ref|NC_012920.1|:310	rs185224	0.00118054	0.0022511	0.00171582
gi|251831106|ref|NC_012920.1|:6371	rs4772405	0.00322426	0.000214146	0.0017192
gi|251831106|ref|NC_012920.1|:6371	rs12432819	0.00320702	0.000235595	0.00172131
gi|251831106|ref|NC_012920.1|:462	rs4326901	0.00070084	0.00274903	0.00172493
gi|251831106|ref|NC_012920.1|:6371	rs9972241	0.00316943	0.000280579	0.001725
gi|251831106|ref|NC_012920.1|:6371	rs7711337	0.00312385	0.000329205	0.00172653
gi|251831106|ref|NC_012920.1|:6371	rs6555529	0.00319766	0.000256631	0.00172715
gi|251831106|ref|NC_012920.1|:462	rs4085242	0.00156838	0.00188665	0.00172751
gi|251831106|ref|NC_012920.1|:462	rs3005869	0.000726962	0.00274172	0.00173434
gi|251831106|ref|NC_012920.1|:310	rs13268825	0.000558399	0.00291546	0.00173693
gi|251831106|ref|NC_012920.1|:6371	rs2341422	0.00114404	0.00233402	0.00173903
gi|251831106|ref|NC_012920.1|:295	rs6713880	0.00154092	0.00195646	0.00174869
gi|251831106|ref|NC_012920.1|:295	rs6899003	0.00186783	0.00163382	0.00175083
gi|251831106|ref|NC_012920.1|:295	rs11765707	0.00153885	0.00196976	0.00175431
gi|251831106|ref|NC_012920.1|:295	rs1437188	0.00126741	0.00225373	0.00176057
gi|251831106|ref|NC_012920.1|:6371	rs3923015	0.00330025	0.000222505	0.00176138
gi|251831106|ref|NC_012920.1|:462	rs983714	0.00336057	0.000164594	0.00176258
gi|251831106|ref|NC_012920.1|:462	rs10509714	0.0025004	0.00102939	0.00176489
gi|251831106|ref|NC_012920.1|:295	rs1326359	0.00338107	0.000148941	0.00176501
gi|251831106|ref|NC_012920.1|:462	rs3110809	0.00205383	0.00148148	0.00176765
gi|251831106|ref|NC_012920.1|:462	rs4905713	0.00327649	0.000263647	0.00177007
gi|251831106|ref|NC_012920.1|:310	rs4868136	0.0025668	0.000973691	0.00177025
gi|251831106|ref|NC_012920.1|:462	rs12043473	0.00164369	0.00190386	0.00177378
gi|251831106|ref|NC_012920.1|:295	rs55773105	0.00344162	0.000112285	0.00177695
gi|251831106|ref|NC_012920.1|:310	rs6475326	0.0010298	0.00253028	0.00178004
gi|251831106|ref|NC_012920.1|:6371	rs10891751	0.00334093	0.000222933	0.00178193
gi|251831106|ref|NC_012920.1|:462	rs17053011	0.000552457	0.00301164	0.00178205
gi|251831106|ref|NC_012920.1|:310	rs17392216	0.00294769	0.000617923	0.00178281
gi|251831106|ref|NC_012920.1|:462	rs17195449	0.00177456	0.00179768	0.00178612
gi|251831106|ref|NC_012920.1|:462	rs7805376	0.00207282	0.00150316	0.00178799
gi|251831106|ref|NC_012920.1|:462	rs79263265	0.00307188	0.000508801	0.00179034
gi|251831106|ref|NC_012920.1|:462	rs1665919	0.0034109	0.000172848	0.00179187
gi|251831106|ref|NC_012920.1|:6371	rs5997786	0.00335147	0.000234325	0.0017929
gi|251831106|ref|NC_012920.1|:6371	rs10987177	0.00336008	0.000251543	0.00180581
gi|251831106|ref|NC_012920.1|:462	rs411630	0.00321725	0.000402806	0.00181003
gi|251831106|ref|NC_012920.1|:310	rs10849215	0.000574142	0.0030495	0.00181182
gi|251831106|ref|NC_012920.1|:462	rs495241	0.00336476	0.000262963	0.00181386
gi|251831106|ref|NC_012920.1|:6371	rs34249238	0.00340478	0.000223248	0.00181401
gi|251831106|ref|NC_012920.1|:6371	rs61911134	0.00132546	0.00230335	0.00181441
gi|251831106|ref|NC_012920.1|:462	rs80002696	0.00266765	0.000961729	0.00181469
gi|251831106|ref|NC_012920.1|:462	rs892911	0.00322265	0.000408483	0.00181557
gi|251831106|ref|NC_012920.1|:295	rs10501386	0.0025136	0.0011211	0.00181735
gi|251831106|ref|NC_012920.1|:462	rs62094861	0.00296703	0.00067562	0.00182132
gi|251831106|ref|NC_012920.1|:295	rs12205900	0.00343055	0.00021713	0.00182384
gi|251831106|ref|NC_012920.1|:310	rs10276178	0.00108203	0.00256601	0.00182402
gi|251831106|ref|NC_012920.1|:295	rs148978748	0.00346358	0.000187832	0.00182571
gi|251831106|ref|NC_012920.1|:310	rs10762431	0.00206339	0.00158896	0.00182617
gi|251831106|ref|NC_012920.1|:295	rs11596121	0.00229441	0.0013644	0.00182941
gi|251831106|ref|NC_012920.1|:310	rs4129374	0.00198614	0.00167563	0.00183088
gi|251831106|ref|NC_012920.1|:462	rs3007085	0.00214997	0.00151202	0.001831
gi|251831106|ref|NC_012920.1|:6371	rs28743162	0.0014129	0.00225817	0.00183553
gi|251831106|ref|NC_012920.1|:6371	rs28680302	0.00350468	0.000168291	0.00183649
gi|251831106|ref|NC_012920.1|:295	rs4341850	0.00175621	0.00192233	0.00183927
gi|251831106|ref|NC_012920.1|:295	rs2152869	0.00300426	0.000679547	0.0018419
gi|251831106|ref|NC_012920.1|:6371	rs61933213	0.00332126	0.000362801	0.00184203
gi|251831106|ref|NC_012920.1|:295	rs7425164	0.0033386	0.000351774	0.00184519
gi|251831106|ref|NC_012920.1|:295	rs7357637	0.00103362	0.00265796	0.00184579
gi|251831106|ref|NC_012920.1|:6371	rs12485550	0.00337413	0.000324235	0.00184918
gi|251831106|ref|NC_012920.1|:6371	rs1035441	0.00350754	0.000203228	0.00185538
gi|251831106|ref|NC_012920.1|:6371	rs9510433	0.00346943	0.000247112	0.00185827
gi|251831106|ref|NC_012920.1|:295	rs12455299	0.00357197	0.000153108	0.00186254
gi|251831106|ref|NC_012920.1|:462	rs403304	0.00277477	0.00095375	0.00186426
gi|251831106|ref|NC_012920.1|:295	rs62330427	0.00358041	0.000149095	0.00186475
gi|251831106|ref|NC_012920.1|:295	rs928840	0.00134676	0.00240177	0.00187426
gi|251831106|ref|NC_012920.1|:6371	rs2612582	0.00316816	0.000581323	0.00187474
gi|251831106|ref|NC_012920.1|:310	rs6820	0.00122593	0.00252436	0.00187514
gi|251831106|ref|NC_012920.1|:310	rs9520403	0.00113577	0.00261546	0.00187561
gi|251831106|ref|NC_012920.1|:295	rs7208472	0.00274987	0.00100223	0.00187605
gi|251831106|ref|NC_012920.1|:6371	rs2804132	0.00340633	0.000345852	0.00187609
gi|251831106|ref|NC_012920.1|:462	rs353289	0.00305654	0.000703172	0.00187986
gi|251831106|ref|NC_012920.1|:295	rs17143498	0.00255915	0.00120865	0.0018839
gi|251831106|ref|NC_012920.1|:462	rs74339518	0.00095275	0.00282131	0.00188703
gi|251831106|ref|NC_012920.1|:295	rs9816082	0.00221584	0.00157231	0.00189408
gi|251831106|ref|NC_012920.1|:310	rs1985981	0.000491481	0.00331115	0.00190132
gi|251831106|ref|NC_012920.1|:295	rs7018178	0.00154622	0.00225891	0.00190256
gi|251831106|ref|NC_012920.1|:6371	rs72836486	0.00346377	0.000344959	0.00190436
gi|251831106|ref|NC_012920.1|:462	rs790886	0.000234249	0.00359818	0.00191621
gi|251831106|ref|NC_012920.1|:462	rs9499632	0.00224694	0.00159328	0.00192011
gi|251831106|ref|NC_012920.1|:295	rs6507530	0.00183433	0.00200596	0.00192015
gi|251831106|ref|NC_012920.1|:310	rs326414	0.00131356	0.00253027	0.00192191
gi|251831106|ref|NC_012920.1|:462	rs61826262	0.00126121	0.00258608	0.00192365
gi|251831106|ref|NC_012920.1|:310	rs1335509	0.000910267	0.002944	0.00192713
gi|251831106|ref|NC_012920.1|:462	rs2152869	0.00275777	0.00109884	0.0019283
gi|251831106|ref|NC_012920.1|:310	rs12934762	0.00129413	0.00256319	0.00192866
gi|251831106|ref|NC_012920.1|:6371	rs168382	0.00358571	0.000273426	0.00192957
gi|251831106|ref|NC_012920.1|:462	rs6700641	0.0038225	4.10216e-05	0.00193176
gi|251831106|ref|NC_012920.1|:6371	rs11588657	0.00137223	0.00250423	0.00193823
gi|251831106|ref|NC_012920.1|:462	rs2704476	0.00364468	0.000243661	0.00194417
gi|251831106|ref|NC_012920.1|:462	rs12680047	0.00307479	0.00082068	0.00194773
gi|251831106|ref|NC_012920.1|:462	rs2824608	0.00364263	0.000259072	0.00195085
gi|251831106|ref|NC_012920.1|:295	rs10819943	0.00142762	0.00247966	0.00195364
gi|251831106|ref|NC_012920.1|:462	rs6921166	0.00042134	0.00348954	0.00195544
gi|251831106|ref|NC_012920.1|:6371	rs17084776	0.00147311	0.00244222	0.00195766
gi|251831106|ref|NC_012920.1|:295	rs36035230	0.00340903	0.000510822	0.00195993
gi|251831106|ref|NC_012920.1|:295	rs10754028	0.00265445	0.00127345	0.00196395
gi|251831106|ref|NC_012920.1|:295	rs10407864	0.00254717	0.00138765	0.00196741
gi|251831106|ref|NC_012920.1|:295	rs9521703	0.00141861	0.00251641	0.00196751
gi|251831106|ref|NC_012920.1|:462	rs62253085	0.000681218	0.00325396	0.00196759
gi|251831106|ref|NC_012920.1|:6371	rs11946653	0.00365529	0.000283506	0.0019694
gi|251831106|ref|NC_012920.1|:295	rs974558	0.000626267	0.0033182	0.00197223
gi|251831106|ref|NC_012920.1|:310	rs4585303	0.00323608	0.00070998	0.00197303
gi|251831106|ref|NC_012920.1|:462	rs10772004	0.00343044	0.000518685	0.00197456
gi|251831106|ref|NC_012920.1|:310	rs4668168	0.00128471	0.00267098	0.00197784
gi|251831106|ref|NC_012920.1|:6371	rs11958260	0.00356063	0.000400658	0.00198064
gi|251831106|ref|NC_012920.1|:310	rs292206	0.00159857	0.00236318	0.00198087
gi|251831106|ref|NC_012920.1|:295	rs7582793	0.00177808	0.00219132	0.0019847
gi|251831106|ref|NC_012920.1|:6371	rs10012683	0.00368926	0.000281841	0.00198555
gi|251831106|ref|NC_012920.1|:462	rs856221	0.00257076	0.00140821	0.00198949
gi|251831106|ref|NC_012920.1|:462	rs6475025	0.00225888	0.00172809	0.00199349
gi|251831106|ref|NC_012920.1|:462	rs7697466	0.00333085	0.000667979	0.00199941
gi|251831106|ref|NC_012920.1|:295	rs7999249	0.00223096	0.00179331	0.00201213
gi|251831106|ref|NC_012920.1|:310	rs1829975	0.00201017	0.00202096	0.00201556
gi|251831106|ref|NC_012920.1|:295	rs2254717	0.00121784	0.00281499	0.00201641
gi|251831106|ref|NC_012920.1|:295	rs4955658	0.00364514	0.000389926	0.00201753
gi|251831106|ref|NC_012920.1|:462	rs941206	0.00229781	0.00174594	0.00202188
gi|251831106|ref|NC_012920.1|:295	rs115839229	0.00363165	0.00041876	0.0020252
gi|251831106|ref|NC_012920.1|:310	rs6579794	0.00356189	0.000492897	0.00202739
gi|251831106|ref|NC_012920.1|:6371	rs9959462	0.0034926	0.000563471	0.00202804
gi|251831106|ref|NC_012920.1|:462	rs4371161	0.00127368	0.00278682	0.00203025
gi|251831106|ref|NC_012920.1|:295	rs2837796	0.00340569	0.000659033	0.00203236
gi|251831106|ref|NC_012920.1|:6371	rs56044023	0.00370253	0.000371351	0.00203694
gi|251831106|ref|NC_012920.1|:310	rs7904794	0.00248216	0.00159175	0.00203696
gi|251831106|ref|NC_012920.1|:295	rs12562361	0.00230576	0.00177753	0.00204164
gi|251831106|ref|NC_012920.1|:6371	rs201909919	0.00170652	0.00237994	0.00204323
gi|251831106|ref|NC_012920.1|:310	rs2149783	0.002238	0.00185876	0.00204838
gi|251831106|ref|NC_012920.1|:295	rs6914214	0.00157164	0.00252924	0.00205044
gi|251831106|ref|NC_012920.1|:310	rs151629	0.00164999	0.00245192	0.00205096
gi|251831106|ref|NC_012920.1|:295	rs3792679	0.00174598	0.00236433	0.00205515
gi|251831106|ref|NC_012920.1|:295	rs6838274	0.00293748	0.00117436	0.00205592
gi|251831106|ref|NC_012920.1|:295	rs3101866	0.00276603	0.00135512	0.00206058
gi|251831106|ref|NC_012920.1|:310	rs13209117	0.00298461	0.00113875	0.00206168
gi|251831106|ref|NC_012920.1|:310	rs1164624	0.00218759	0.00194567	0.00206663
gi|251831106|ref|NC_012920.1|:6371	rs12055367	0.00390785	0.000243122	0.00207549
gi|251831106|ref|NC_012920.1|:295	rs3827189	0.004049	0.000102307	0.00207565
gi|251831106|ref|NC_012920.1|:295	rs7828691	0.0031707	0.000986129	0.00207841
gi|251831106|ref|NC_012920.1|:6371	rs35920669	0.00166275	0.00249441	0.00207858
gi|251831106|ref|NC_012920.1|:295	rs78485997	0.00304993	0.00111306	0.0020815
gi|251831106|ref|NC_012920.1|:6371	rs17176792	0.00164568	0.00253002	0.00208785
gi|251831106|ref|NC_012920.1|:6371	rs7120024	0.00393953	0.00023715	0.00208834
gi|251831106|ref|NC_012920.1|:295	rs28680283	0.00267759	0.00150581	0.0020917
gi|251831106|ref|NC_012920.1|:295	rs12633868	0.00146824	0.00272184	0.00209504
gi|251831106|ref|NC_012920.1|:462	rs9922161	0.00321673	0.000974031	0.00209538
gi|251831106|ref|NC_012920.1|:6371	rs7243852	0.00387724	0.000316905	0.00209707
gi|251831106|ref|NC_012920.1|:462	rs10744590	0.00335705	0.000842137	0.00209959
gi|251831106|ref|NC_012920.1|:6371	rs75206600	0.00362927	0.000570146	0.00209971
gi|251831106|ref|NC_012920.1|:6371	rs7305785	0.00383336	0.000366762	0.00210006
gi|251831106|ref|NC_012920.1|:310	rs4318634	0.000652917	0.00354774	0.00210033
gi|251831106|ref|NC_012920.1|:462	rs1954264	0.00151672	0.00268642	0.00210157
gi|251831106|ref|NC_012920.1|:6371	rs2055914	0.00385956	0.000355217	0.00210739
gi|251831106|ref|NC_012920.1|:6371	rs784597	0.00156055	0.00265635	0.00210845
gi|251831106|ref|NC_012920.1|:462	rs8181845	0.00335411	0.000862875	0.00210849
gi|251831106|ref|NC_012920.1|:462	rs7021664	0.00274169	0.00148044	0.00211107
gi|251831106|ref|NC_012920.1|:6371	rs848083	0.00159623	0.00263048	0.00211335
gi|251831106|ref|NC_012920.1|:6371	rs4701675	0.00392064	0.000309161	0.0021149
gi|251831106|ref|NC_012920.1|:6371	rs56967474	0.00174232	0.00248777	0.00211504
gi|251831106|ref|NC_012920.1|:310	rs7330558	0.00192462	0.00231188	0.00211825
gi|251831106|ref|NC_012920.1|:295	rs795941	0.00258828	0.00165093	0.00211961
gi|251831106|ref|NC_012920.1|:6371	rs28407861	0.00151692	0.00272845	0.00212269
gi|251831106|ref|NC_012920.1|:295	rs6474615	0.000915977	0.0033398	0.00212789
gi|251831106|ref|NC_012920.1|:310	rs72795903	0.00201083	0.00226184	0.00213634
gi|251831106|ref|NC_012920.1|:6371	rs1241287	0.0039749	0.000306546	0.00214072
gi|251831106|ref|NC_012920.1|:295	rs1365033	0.00337032	0.000913172	0.00214175
gi|251831106|ref|NC_012920.1|:462	rs16827244	0.000397769	0.00389195	0.00214486
gi|251831106|ref|NC_012920.1|:462	rs13082646	0.00239707	0.00189388	0.00214547
gi|251831106|ref|NC_012920.1|:295	rs461536	0.00204412	0.00224915	0.00214664
gi|251831106|ref|NC_012920.1|:310	rs133949	0.00280244	0.00149935	0.00215089
gi|251831106|ref|NC_012920.1|:295	rs6571241	0.00329417	0.0010099	0.00215204
gi|251831106|ref|NC_012920.1|:295	rs134794	0.0035232	0.000785731	0.00215447
gi|251831106|ref|NC_012920.1|:310	rs9458150	0.00400789	0.000302746	0.00215532
gi|251831106|ref|NC_012920.1|:462	rs6890828	0.00321778	0.00109714	0.00215746
gi|251831106|ref|NC_012920.1|:462	rs9521703	0.00276927	0.00154702	0.00215815
gi|251831106|ref|NC_012920.1|:6371	rs3788495	0.00406	0.00025948	0.00215974
gi|251831106|ref|NC_012920.1|:462	rs12454238	0.002634	0.00168615	0.00216008
gi|251831106|ref|NC_012920.1|:310	rs341744	0.00353655	0.000795038	0.00216579
gi|251831106|ref|NC_012920.1|:295	rs8182104	0.00181633	0.00251838	0.00216736
gi|251831106|ref|NC_012920.1|:462	rs62175694	0.0012438	0.00309782	0.00217081
gi|251831106|ref|NC_012920.1|:6371	rs56412931	0.00395242	0.000390409	0.00217141
gi|251831106|ref|NC_012920.1|:462	rs6445264	0.00235569	0.00198855	0.00217212
gi|251831106|ref|NC_012920.1|:462	rs1953021	0.00135913	0.00298639	0.00217276
gi|251831106|ref|NC_012920.1|:295	rs59953408	0.00317145	0.00119449	0.00218297
gi|251831106|ref|NC_012920.1|:310	rs7298744	0.00342891	0.000947311	0.00218811
gi|251831106|ref|NC_012920.1|:295	rs7129263	0.000926692	0.00345074	0.00218872
gi|251831106|ref|NC_012920.1|:310	rs8078857	0.00255147	0.00182773	0.0021896
gi|251831106|ref|NC_012920.1|:310	rs6686405	0.00319394	0.00120084	0.00219739
gi|251831106|ref|NC_012920.1|:6371	rs72634869	0.00209038	0.0023045	0.00219744
gi|251831106|ref|NC_012920.1|:295	rs7226578	0.00235591	0.00203944	0.00219768
gi|251831106|ref|NC_012920.1|:310	rs189560313	0.00266863	0.00173432	0.00220148
gi|251831106|ref|NC_012920.1|:462	rs12048281	0.00392843	0.000480724	0.00220458
gi|251831106|ref|NC_012920.1|:295	rs9963479	0.0038522	0.000558128	0.00220516
gi|251831106|ref|NC_012920.1|:310	kgp62948	0.00371668	0.000695638	0.00220616
gi|251831106|ref|NC_012920.1|:462	rs2665322	0.00356239	0.000850447	0.00220642
gi|251831106|ref|NC_012920.1|:462	rs7357637	0.00170789	0.00270771	0.0022078
gi|251831106|ref|NC_012920.1|:6371	rs12380690	0.00414411	0.000275132	0.00220962
gi|251831106|ref|NC_012920.1|:462	rs1444541	0.00367345	0.000751653	0.00221255
gi|251831106|ref|NC_012920.1|:462	rs11612804	0.00352264	0.000906762	0.0022147
gi|251831106|ref|NC_012920.1|:462	rs9830719	0.00341007	0.00102932	0.00221969
gi|251831106|ref|NC_012920.1|:6371	rs56860754	0.00400783	0.000432222	0.00222003
gi|251831106|ref|NC_012920.1|:310	rs35290855	0.000972933	0.00347506	0.002224
gi|251831106|ref|NC_012920.1|:6371	rs35700784	0.00413514	0.000313504	0.00222432
gi|251831106|ref|NC_012920.1|:295	rs4845443	0.00329315	0.0011605	0.00222682
gi|251831106|ref|NC_012920.1|:310	rs11762112	0.00211743	0.00234633	0.00223188
gi|251831106|ref|NC_012920.1|:295	rs911758	0.00393501	0.000528935	0.00223197
gi|251831106|ref|NC_012920.1|:295	rs9356624	0.00424649	0.000219544	0.00223302
gi|251831106|ref|NC_012920.1|:6371	rs2278552	0.00179583	0.00267743	0.00223663
gi|251831106|ref|NC_012920.1|:462	rs2560852	0.00102292	0.00347968	0.0022513
gi|251831106|ref|NC_012920.1|:6371	rs4536605	0.00161423	0.00289187	0.00225305
gi|251831106|ref|NC_012920.1|:295	rs56102102	0.00157282	0.00293738	0.0022551
gi|251831106|ref|NC_012920.1|:462	rs12457337	0.00231775	0.00219426	0.00225601
gi|251831106|ref|NC_012920.1|:462	rs10206016	0.0029276	0.00158611	0.00225685
gi|251831106|ref|NC_012920.1|:6371	rs12219505	0.0041887	0.000327379	0.00225804
gi|251831106|ref|NC_012920.1|:295	rs4293931	0.00364728	0.000888419	0.00226785
gi|251831106|ref|NC_012920.1|:462	rs8035826	0.0029542	0.00158668	0.00227044
gi|251831106|ref|NC_012920.1|:310	rs412680	0.00400478	0.000538589	0.00227168
gi|251831106|ref|NC_012920.1|:295	rs2794823	0.0026091	0.0019387	0.0022739
gi|251831106|ref|NC_012920.1|:295	rs3176876	0.00359203	0.00095713	0.00227458
gi|251831106|ref|NC_012920.1|:295	rs73194468	0.00203133	0.00252088	0.00227611
gi|251831106|ref|NC_012920.1|:462	rs7018178	0.00226558	0.00230551	0.00228554
gi|251831106|ref|NC_012920.1|:295	rs4855161	0.00392094	0.000660265	0.0022906
gi|251831106|ref|NC_012920.1|:462	rs13177627	0.00234247	0.00224414	0.0022933
gi|251831106|ref|NC_012920.1|:310	rs11847897	0.00368039	0.000910699	0.00229554
gi|251831106|ref|NC_012920.1|:310	rs9977697	0.00223242	0.00236381	0.00229811
gi|251831106|ref|NC_012920.1|:295	rs6465986	0.00166512	0.00293399	0.00229956
gi|251831106|ref|NC_012920.1|:295	rs12907205	0.00356527	0.00104438	0.00230482
gi|251831106|ref|NC_012920.1|:295	rs12486446	0.00292791	0.001682	0.00230496
gi|251831106|ref|NC_012920.1|:462	rs2102548	0.00212563	0.00249008	0.00230786
gi|251831106|ref|NC_012920.1|:310	rs13066603	0.00303547	0.00158397	0.00230972
gi|251831106|ref|NC_012920.1|:295	rs11689420	0.00375311	0.000872389	0.00231275
gi|251831106|ref|NC_012920.1|:462	rs12968240	0.00162867	0.00299972	0.00231419
gi|251831106|ref|NC_012920.1|:462	rs11616188	0.00448172	0.000148169	0.00231494
gi|251831106|ref|NC_012920.1|:295	rs12483882	0.00399141	0.00065145	0.00232143
gi|251831106|ref|NC_012920.1|:462	rs2037184	0.00459675	5.01212e-05	0.00232344
gi|251831106|ref|NC_012920.1|:462	rs58116124	0.00236584	0.00228294	0.00232439
gi|251831106|ref|NC_012920.1|:462	rs13070015	0.00311952	0.00155029	0.0023349
gi|251831106|ref|NC_012920.1|:295	rs3955404	0.00387235	0.000797813	0.00233508
gi|251831106|ref|NC_012920.1|:462	rs4936490	0.00251109	0.00216288	0.00233698
gi|251831106|ref|NC_012920.1|:295	rs16953941	0.0037273	0.000956939	0.00234212
gi|251831106|ref|NC_012920.1|:295	rs6651479	0.0039316	0.00075654	0.00234407
gi|251831106|ref|NC_012920.1|:295	rs1766275	0.00282546	0.00186518	0.00234532
gi|251831106|ref|NC_012920.1|:6371	rs921255	0.0019524	0.00273897	0.00234569
gi|251831106|ref|NC_012920.1|:295	rs269998	0.00409656	0.000600188	0.00234837
gi|251831106|ref|NC_012920.1|:6371	rs2876674	0.00442115	0.000275694	0.00234842
gi|251831106|ref|NC_012920.1|:462	rs12121180	0.00439929	0.000301472	0.00235038
gi|251831106|ref|NC_012920.1|:462	rs1288388	0.00331	0.00139931	0.00235465
gi|251831106|ref|NC_012920.1|:462	rs6713880	0.00182263	0.00289595	0.00235929
gi|251831106|ref|NC_012920.1|:310	rs9928578	0.00388681	0.000832885	0.00235985
gi|251831106|ref|NC_012920.1|:310	rs7599224	0.00191623	0.00280436	0.0023603
gi|251831106|ref|NC_012920.1|:462	rs4943221	0.00108098	0.00364127	0.00236112
gi|251831106|ref|NC_012920.1|:295	rs35467604	0.00357934	0.00114321	0.00236127
gi|251831106|ref|NC_012920.1|:462	rs487139	0.00140632	0.00334216	0.00237424
gi|251831106|ref|NC_012920.1|:6371	rs28475555	0.0039253	0.000825711	0.00237551
gi|251831106|ref|NC_012920.1|:6371	rs1808466	0.0044178	0.000334237	0.00237602
gi|251831106|ref|NC_012920.1|:295	rs11606228	0.00112099	0.00363785	0.00237942
gi|251831106|ref|NC_012920.1|:462	rs6124081	0.00450711	0.000252861	0.00237999
gi|251831106|ref|NC_012920.1|:310	rs4665072	0.00127022	0.00349227	0.00238125
gi|251831106|ref|NC_012920.1|:6371	rs10239671	0.00206472	0.00270589	0.0023853
gi|251831106|ref|NC_012920.1|:295	rs11636292	0.00443134	0.000342442	0.00238689
gi|251831106|ref|NC_012920.1|:295	rs2457334	0.00279168	0.00198599	0.00238883
gi|251831106|ref|NC_012920.1|:295	rs952121	0.00361271	0.0011673	0.00239
gi|251831106|ref|NC_012920.1|:295	rs78251239	0.00329576	0.00148742	0.00239159
gi|251831106|ref|NC_012920.1|:462	rs9396763	0.00309469	0.00169511	0.0023949
gi|251831106|ref|NC_012920.1|:295	rs3764883	0.00368112	0.00110947	0.00239529
gi|251831106|ref|NC_012920.1|:6371	rs945255	0.00183947	0.00295948	0.00239947
gi|251831106|ref|NC_012920.1|:462	rs4808279	0.00165479	0.00315107	0.00240293
gi|251831106|ref|NC_012920.1|:462	rs200553177	0.00374287	0.00106772	0.0024053
gi|251831106|ref|NC_012920.1|:462	rs62105769	0.00425498	0.000557688	0.00240633
gi|251831106|ref|NC_012920.1|:462	rs73116613	0.0034543	0.0013685	0.0024114
gi|251831106|ref|NC_012920.1|:6371	rs259640	0.0021941	0.00263402	0.00241406
gi|251831106|ref|NC_012920.1|:310	rs882579	0.000174389	0.00465856	0.00241647
gi|251831106|ref|NC_012920.1|:295	rs1038349	0.00386461	0.000970519	0.00241756
gi|251831106|ref|NC_012920.1|:310	rs1053074	0.00262666	0.0022113	0.00241898
gi|251831106|ref|NC_012920.1|:462	rs77542038	0.00356178	0.00128101	0.00242139
gi|251831106|ref|NC_012920.1|:295	rs234478	0.00254376	0.00229993	0.00242184
gi|251831106|ref|NC_012920.1|:462	rs5931482	0.00360387	0.00124084	0.00242236
gi|251831106|ref|NC_012920.1|:6371	rs28470613	0.00220528	0.0026416	0.00242344
gi|251831106|ref|NC_012920.1|:310	rs7761427	0.00443665	0.000410347	0.0024235
gi|251831106|ref|NC_012920.1|:295	rs3853483	0.00210424	0.00274318	0.00242371
gi|251831106|ref|NC_012920.1|:295	rs2353570	0.00354255	0.00130713	0.00242484
gi|251831106|ref|NC_012920.1|:462	rs12836234	0.00271184	0.00214647	0.00242916
gi|251831106|ref|NC_012920.1|:462	rs12674549	0.00194484	0.00291426	0.00242955
gi|251831106|ref|NC_012920.1|:295	rs10237982	0.00293969	0.00191988	0.00242978
gi|251831106|ref|NC_012920.1|:295	rs10503676	0.00046259	0.00439776	0.00243017
gi|251831106|ref|NC_012920.1|:6371	rs11874442	0.00206794	0.00280717	0.00243756
gi|251831106|ref|NC_012920.1|:6371	rs61663295	0.00207169	0.00281171	0.0024417
gi|251831106|ref|NC_012920.1|:310	rs4114397	0.00313795	0.00174857	0.00244326
gi|251831106|ref|NC_012920.1|:295	rs6817628	0.00371989	0.00117327	0.00244658
gi|251831106|ref|NC_012920.1|:310	rs455805	0.00247395	0.00242004	0.00244699
gi|251831106|ref|NC_012920.1|:310	rs2846811	0.00382862	0.00106586	0.00244724
gi|251831106|ref|NC_012920.1|:295	rs4833278	0.00146886	0.00343091	0.00244989
gi|251831106|ref|NC_012920.1|:310	rs913375	0.00186123	0.0030415	0.00245137
gi|251831106|ref|NC_012920.1|:462	rs55900827	0.00275609	0.00215471	0.0024554
gi|251831106|ref|NC_012920.1|:462	rs17024118	0.00117771	0.00373316	0.00245544
gi|251831106|ref|NC_012920.1|:295	rs42154	0.00148566	0.00342632	0.00245599
gi|251831106|ref|NC_012920.1|:295	rs16938902	0.00402437	0.000895965	0.00246017
gi|251831106|ref|NC_012920.1|:6371	rs4759089	0.00198144	0.00294581	0.00246363
gi|251831106|ref|NC_012920.1|:6371	rs12138082	0.00228863	0.00264922	0.00246892
gi|251831106|ref|NC_012920.1|:310	rs1349700	0.0019718	0.00297804	0.00247492
gi|251831106|ref|NC_012920.1|:6371	rs199909590	0.004472	0.00048712	0.00247956
gi|251831106|ref|NC_012920.1|:310	rs2544163	0.00117055	0.0037958	0.00248318
gi|251831106|ref|NC_012920.1|:310	rs72904360	0.00316668	0.00180076	0.00248372
gi|251831106|ref|NC_012920.1|:462	rs792747	0.0040487	0.000919016	0.00248386
gi|251831106|ref|NC_012920.1|:310	rs294560	0.00491825	5.18759e-05	0.00248506
gi|251831106|ref|NC_012920.1|:462	rs4898872	0.00322219	0.00175838	0.00249029
gi|251831106|ref|NC_012920.1|:295	rs805367	0.00440138	0.00059253	0.00249695
gi|251831106|ref|NC_012920.1|:310	rs11580343	0.000584477	0.00441343	0.00249895
gi|251831106|ref|NC_012920.1|:295	rs6431245	0.00310452	0.00189433	0.00249942
gi|251831106|ref|NC_012920.1|:295	rs4441917	0.00459781	0.000407246	0.00250253
gi|251831106|ref|NC_012920.1|:462	rs10184291	0.000855386	0.0041551	0.00250524
gi|251831106|ref|NC_012920.1|:310	rs4576072	0.0034785	0.00153721	0.00250785
gi|251831106|ref|NC_012920.1|:295	rs992797	0.0028375	0.00217993	0.00250871
gi|251831106|ref|NC_012920.1|:6371	rs4718937	0.00214787	0.00287064	0.00250926
gi|251831106|ref|NC_012920.1|:462	rs4076077	0.00463733	0.000396693	0.00251701
gi|251831106|ref|NC_012920.1|:310	rs7240747	0.00222945	0.00281258	0.00252101
gi|251831106|ref|NC_012920.1|:6371	rs9369355	0.00234359	0.00270301	0.0025233
gi|251831106|ref|NC_012920.1|:295	rs4668634	0.00210104	0.00294932	0.00252518
gi|251831106|ref|NC_012920.1|:295	rs2145542	0.00389849	0.00115839	0.00252844
gi|251831106|ref|NC_012920.1|:462	rs10501732	0.00290518	0.00216115	0.00253316
gi|251831106|ref|NC_012920.1|:462	rs4702059	0.00441802	0.000649518	0.00253377
gi|251831106|ref|NC_012920.1|:6371	rs2328272	0.00469266	0.000382424	0.00253754
gi|251831106|ref|NC_012920.1|:310	rs674657	0.0014461	0.00363106	0.00253858
gi|251831106|ref|NC_012920.1|:462	rs4941481	0.00354691	0.00153201	0.00253946
gi|251831106|ref|NC_012920.1|:310	rs34615212	0.00300718	0.00207476	0.00254097
gi|251831106|ref|NC_012920.1|:6371	rs9472152	0.00221805	0.00286474	0.0025414
gi|251831106|ref|NC_012920.1|:6371	rs11655614	0.00424836	0.000861011	0.00255469
gi|251831106|ref|NC_012920.1|:295	rs76295878	0.000546821	0.00457589	0.00256136
gi|251831106|ref|NC_012920.1|:310	rs396682	0.00267183	0.00245096	0.0025614
gi|251831106|ref|NC_012920.1|:295	rs16948603	0.0039081	0.00121551	0.0025618
gi|251831106|ref|NC_012920.1|:462	rs10102778	0.00343037	0.00169782	0.00256409
gi|251831106|ref|NC_012920.1|:6371	rs1503004	0.0047384	0.000396199	0.0025673
gi|251831106|ref|NC_012920.1|:6371	rs196639	0.00238312	0.00276237	0.00257274
gi|251831106|ref|NC_012920.1|:295	rs139746	0.00158908	0.00355745	0.00257326
gi|251831106|ref|NC_012920.1|:310	rs12476851	0.00139196	0.00375575	0.00257385
gi|251831106|ref|NC_012920.1|:310	rs7324593	0.000648361	0.00450925	0.00257881
gi|251831106|ref|NC_012920.1|:6371	rs112928131	0.00243709	0.00272123	0.00257916
gi|251831106|ref|NC_012920.1|:6371	rs17412366	0.00227394	0.00288466	0.0025793
gi|251831106|ref|NC_012920.1|:310	rs4017480	0.00158147	0.00357787	0.00257967
gi|251831106|ref|NC_012920.1|:6371	rs9399770	0.00478956	0.000374625	0.00258209
gi|251831106|ref|NC_012920.1|:6371	rs11050434	0.00198004	0.00318564	0.00258284
gi|251831106|ref|NC_012920.1|:295	rs6934866	0.00499049	0.000182147	0.00258632
gi|251831106|ref|NC_012920.1|:462	rs11109232	0.00325557	0.00191935	0.00258746
gi|251831106|ref|NC_012920.1|:295	rs78461359	0.0018104	0.00336495	0.00258767
gi|251831106|ref|NC_012920.1|:310	rs12414470	0.000185617	0.00500749	0.00259655
gi|251831106|ref|NC_012920.1|:295	rs2291730	0.00448695	0.000710978	0.00259896
gi|251831106|ref|NC_012920.1|:6371	rs10893040	0.00214143	0.00305888	0.00260015
gi|251831106|ref|NC_012920.1|:462	rs2833485	0.00234322	0.00286195	0.00260259
gi|251831106|ref|NC_012920.1|:462	rs928840	0.00142971	0.00378262	0.00260617
gi|251831106|ref|NC_012920.1|:462	rs1274931	0.00151297	0.00370075	0.00260686
gi|251831106|ref|NC_012920.1|:462	rs10510106	0.00431972	0.000895117	0.00260742
gi|251831106|ref|NC_012920.1|:295	rs7951703	0.0047207	0.000497767	0.00260923
gi|251831106|ref|NC_012920.1|:310	rs16995570	0.00319246	0.00202782	0.00261014
gi|251831106|ref|NC_012920.1|:462	rs8068807	0.00446547	0.000761162	0.00261332
gi|251831106|ref|NC_012920.1|:295	rs230661	0.00457894	0.000652216	0.00261558
gi|251831106|ref|NC_012920.1|:310	kgp7917407	0.000411747	0.00482003	0.00261589
gi|251831106|ref|NC_012920.1|:295	rs1325907	0.00408788	0.00114955	0.00261872
gi|251831106|ref|NC_012920.1|:462	rs76141188	0.00365761	0.00158661	0.00262211
gi|251831106|ref|NC_012920.1|:6371	rs4291899	0.00241998	0.00282678	0.00262338
gi|251831106|ref|NC_012920.1|:295	rs9662346	0.00180659	0.00344429	0.00262544
gi|251831106|ref|NC_012920.1|:6371	rs58602193	0.00483419	0.000425858	0.00263002
gi|251831106|ref|NC_012920.1|:295	rs4692073	0.00202941	0.00323108	0.00263024
gi|251831106|ref|NC_012920.1|:6371	rs1377613	0.00486358	0.00039877	0.00263117
gi|251831106|ref|NC_012920.1|:462	rs2232256	0.00294911	0.00232206	0.00263559
gi|251831106|ref|NC_012920.1|:6371	rs75579006	0.00221809	0.00305971	0.0026389
gi|251831106|ref|NC_012920.1|:295	rs2218638	0.00489723	0.000392315	0.00264477
gi|251831106|ref|NC_012920.1|:310	rs10922298	0.00226047	0.00303122	0.00264584
gi|251831106|ref|NC_012920.1|:6371	rs6433370	0.00490605	0.000389644	0.00264785
gi|251831106|ref|NC_012920.1|:295	rs62303065	0.00238815	0.00291101	0.00264958
gi|251831106|ref|NC_012920.1|:295	rs392777	0.00476372	0.000539239	0.00265148
gi|251831106|ref|NC_012920.1|:6371	rs10948919	0.00232824	0.00297704	0.00265264
gi|251831106|ref|NC_012920.1|:295	rs1042523	0.00425141	0.00105869	0.00265505
gi|251831106|ref|NC_012920.1|:6371	kgp8718463	0.00178215	0.00353735	0.00265975
gi|251831106|ref|NC_012920.1|:295	rs6707984	0.00277039	0.00255417	0.00266228
gi|251831106|ref|NC_012920.1|:295	rs1126047	0.00345041	0.00187775	0.00266408
gi|251831106|ref|NC_012920.1|:462	rs1354316	0.00375442	0.00157714	0.00266578
gi|251831106|ref|NC_012920.1|:462	rs56102102	0.00131949	0.0040167	0.00266809
gi|251831106|ref|NC_012920.1|:462	rs7024404	0.00531708	2.06674e-05	0.00266887
gi|251831106|ref|NC_012920.1|:462	rs2498183	0.00335544	0.00199004	0.00267274
gi|251831106|ref|NC_012920.1|:6371	rs11760396	0.00202466	0.00333165	0.00267815
gi|251831106|ref|NC_012920.1|:295	rs4730049	0.0019782	0.00338665	0.00268243
gi|251831106|ref|NC_012920.1|:310	rs10784713	0.00130271	0.00406353	0.00268312
gi|251831106|ref|NC_012920.1|:462	rs1873291	0.00384323	0.00152363	0.00268343
gi|251831106|ref|NC_012920.1|:462	rs6536237	0.00216508	0.00320697	0.00268602
gi|251831106|ref|NC_012920.1|:295	rs6739891	0.00485796	0.000517152	0.00268756
gi|251831106|ref|NC_012920.1|:6371	rs11177355	0.00241781	0.00296009	0.00268895
gi|251831106|ref|NC_012920.1|:462	rs11077372	0.00366002	0.00171792	0.00268897
gi|251831106|ref|NC_012920.1|:462	rs7690380	0.00436485	0.00101352	0.00268919
gi|251831106|ref|NC_012920.1|:462	rs221454	0.00422794	0.00115047	0.00268921
gi|251831106|ref|NC_012920.1|:295	rs6026544	0.00306511	0.00231537	0.00269024
gi|251831106|ref|NC_012920.1|:462	rs6713009	0.0048175	0.00056617	0.00269184
gi|251831106|ref|NC_012920.1|:310	rs10803589	0.00391792	0.00147628	0.0026971
gi|251831106|ref|NC_012920.1|:6371	rs1273642	0.00199017	0.0034054	0.00269778
gi|251831106|ref|NC_012920.1|:295	rs9366441	0.00493732	0.000458711	0.00269802
gi|251831106|ref|NC_012920.1|:295	rs4965494	0.00346678	0.00193806	0.00270242
gi|251831106|ref|NC_012920.1|:310	rs1487384	0.00243758	0.00297242	0.002705
gi|251831106|ref|NC_012920.1|:295	rs9592565	0.00279928	0.00261605	0.00270766
gi|251831106|ref|NC_012920.1|:295	rs5993810	0.00296188	0.00245887	0.00271038
gi|251831106|ref|NC_012920.1|:462	rs6593993	0.00526742	0.00015533	0.00271138
gi|251831106|ref|NC_012920.1|:462	rs61550109	0.00534023	8.66959e-05	0.00271346
gi|251831106|ref|NC_012920.1|:295	rs4527089	0.00466262	0.000769046	0.00271583
gi|251831106|ref|NC_012920.1|:310	rs3006263	0.00124661	0.00418944	0.00271802
gi|251831106|ref|NC_012920.1|:462	rs7314958	0.00446635	0.000970236	0.00271829
gi|251831106|ref|NC_012920.1|:462	rs12750103	0.00496411	0.000475567	0.00271984
gi|251831106|ref|NC_012920.1|:462	rs387232	0.00290276	0.00254468	0.00272372
gi|251831106|ref|NC_012920.1|:462	rs7586307	0.00350151	0.00194708	0.00272429
gi|251831106|ref|NC_012920.1|:295	rs16934276	0.00349836	0.001953	0.00272568
gi|251831106|ref|NC_012920.1|:310	rs76187809	0.00317016	0.00228193	0.00272604
gi|251831106|ref|NC_012920.1|:295	rs17650372	0.00510847	0.000343854	0.00272616
gi|251831106|ref|NC_012920.1|:462	rs12922700	0.00336368	0.00209398	0.00272883
gi|251831106|ref|NC_012920.1|:462	kgp5627489	0.00400599	0.00145558	0.00273078
gi|251831106|ref|NC_012920.1|:295	rs411630	0.00341872	0.00204957	0.00273415
gi|251831106|ref|NC_012920.1|:295	rs10139989	0.00397008	0.00150037	0.00273522
gi|251831106|ref|NC_012920.1|:462	rs524705	0.00450155	0.000981478	0.00274151
gi|251831106|ref|NC_012920.1|:462	rs10132091	0.00172987	0.00375471	0.00274229
gi|251831106|ref|NC_012920.1|:295	rs6035719	0.00324385	0.00224349	0.00274367
gi|251831106|ref|NC_012920.1|:6371	rs16822986	0.00190958	0.00357813	0.00274385
gi|251831106|ref|NC_012920.1|:295	rs383123	0.00272687	0.00276889	0.00274788
gi|251831106|ref|NC_012920.1|:462	rs75436485	0.000913021	0.00458703	0.00275003
gi|251831106|ref|NC_012920.1|:295	rs111310384	0.00422261	0.00128017	0.00275139
gi|251831106|ref|NC_012920.1|:310	rs34496118	0.00182644	0.00367753	0.00275199
gi|251831106|ref|NC_012920.1|:6371	rs4714804	0.00219436	0.00331819	0.00275627
gi|251831106|ref|NC_012920.1|:462	rs205696	0.00414684	0.00137233	0.00275958
gi|251831106|ref|NC_012920.1|:310	rs9624542	0.0031691	0.00235388	0.00276149
gi|251831106|ref|NC_012920.1|:6371	rs76308388	0.00223158	0.00329723	0.00276441
gi|251831106|ref|NC_012920.1|:6371	rs200628813	0.00266881	0.0028615	0.00276516
gi|251831106|ref|NC_012920.1|:295	rs387232	0.00273184	0.00279963	0.00276574
gi|251831106|ref|NC_012920.1|:310	rs1205340	0.0022914	0.00325216	0.00277178
gi|251831106|ref|NC_012920.1|:310	rs4915802	0.00361267	0.00193767	0.00277517
gi|251831106|ref|NC_012920.1|:462	rs12392942	0.00271438	0.00283642	0.0027754
gi|251831106|ref|NC_012920.1|:295	rs8076163	0.00233267	0.00322396	0.00277831
gi|251831106|ref|NC_012920.1|:295	rs2403981	0.00372289	0.00183415	0.00277852
gi|251831106|ref|NC_012920.1|:462	rs10749161	0.000382599	0.00517489	0.00277874
gi|251831106|ref|NC_012920.1|:462	rs11151109	0.0036704	0.00189179	0.00278109
gi|251831106|ref|NC_012920.1|:295	rs12922700	0.00295631	0.00260981	0.00278306
gi|251831106|ref|NC_012920.1|:295	rs2293901	0.00483838	0.000734917	0.00278665
gi|251831106|ref|NC_012920.1|:6371	rs778676	0.00175664	0.00382864	0.00279264
gi|251831106|ref|NC_012920.1|:462	rs12550275	0.00487872	0.000708155	0.00279344
gi|251831106|ref|NC_012920.1|:6371	rs6008055	0.00246806	0.00311974	0.0027939
gi|251831106|ref|NC_012920.1|:462	rs80249857	0.00524632	0.000359026	0.00280267
gi|251831106|ref|NC_012920.1|:295	kgp2110615	0.000554175	0.00505357	0.00280387
gi|251831106|ref|NC_012920.1|:462	rs57350381	0.00475812	0.000853942	0.00280603
gi|251831106|ref|NC_012920.1|:310	rs1380996	0.00343631	0.00217636	0.00280634
gi|251831106|ref|NC_012920.1|:310	rs10108173	0.00262631	0.00298663	0.00280647
gi|251831106|ref|NC_012920.1|:6371	rs2976282	0.00221049	0.00340394	0.00280722
gi|251831106|ref|NC_012920.1|:6371	rs9888185	0.00462253	0.000995245	0.00280889
gi|251831106|ref|NC_012920.1|:462	rs6112852	0.00534287	0.000276783	0.00280983
gi|251831106|ref|NC_012920.1|:310	rs2044796	0.00314706	0.0024769	0.00281198
gi|251831106|ref|NC_012920.1|:295	rs4976686	0.000386946	0.00523906	0.002813
gi|251831106|ref|NC_012920.1|:295	rs37353	0.00540864	0.000218934	0.00281379
gi|251831106|ref|NC_012920.1|:462	rs6546020	0.00450329	0.00113486	0.00281907
gi|251831106|ref|NC_012920.1|:462	rs2117159	0.00512798	0.000515217	0.0028216
gi|251831106|ref|NC_012920.1|:462	rs6750016	0.00473837	0.000909889	0.00282413
gi|251831106|ref|NC_012920.1|:310	rs7948618	0.00103596	0.00461242	0.00282419
gi|251831106|ref|NC_012920.1|:310	rs10497466	0.00163296	0.00401846	0.00282571
gi|251831106|ref|NC_012920.1|:295	rs4702059	0.00519076	0.00046926	0.00283001
gi|251831106|ref|NC_012920.1|:6371	rs2748903	0.00259926	0.00306406	0.00283166
gi|251831106|ref|NC_012920.1|:295	rs8181845	0.00433197	0.00133417	0.00283307
gi|251831106|ref|NC_012920.1|:6371	rs76444697	0.0029518	0.00271535	0.00283358
gi|251831106|ref|NC_012920.1|:310	rs73172353	0.00302745	0.00265524	0.00284135
gi|251831106|ref|NC_012920.1|:295	rs2665322	0.00378585	0.00190668	0.00284626
gi|251831106|ref|NC_012920.1|:6371	rs6075637	0.00226576	0.00343614	0.00285095
gi|251831106|ref|NC_012920.1|:6371	rs11068998	0.00497551	0.000737156	0.00285633
gi|251831106|ref|NC_012920.1|:6371	rs111988111	0.00225454	0.00346097	0.00285776
gi|251831106|ref|NC_012920.1|:295	rs7738698	0.00557598	0.000139759	0.00285787
gi|251831106|ref|NC_012920.1|:6371	rs11959122	0.00276455	0.00295136	0.00285796
gi|251831106|ref|NC_012920.1|:295	rs35318456	0.00560531	0.000116548	0.00286093
gi|251831106|ref|NC_012920.1|:310	rs75063771	0.00524803	0.000482311	0.00286517
gi|251831106|ref|NC_012920.1|:295	rs80249857	0.00321921	0.00251894	0.00286908
gi|251831106|ref|NC_012920.1|:6371	rs496867	0.00240604	0.00333424	0.00287014
gi|251831106|ref|NC_012920.1|:6371	rs7820178	0.00486506	0.000877904	0.00287148
gi|251831106|ref|NC_012920.1|:462	rs2440675	0.00404193	0.00170261	0.00287227
gi|251831106|ref|NC_012920.1|:295	rs559202	0.000798331	0.0049513	0.00287482
gi|251831106|ref|NC_012920.1|:295	rs34269455	0.00208423	0.00366892	0.00287658
gi|251831106|ref|NC_012920.1|:6371	rs1368405	0.00208125	0.0036748	0.00287803
gi|251831106|ref|NC_012920.1|:310	rs1158605	0.00448353	0.00127825	0.00288089
gi|251831106|ref|NC_012920.1|:462	rs6993396	0.00341834	0.00235318	0.00288576
gi|251831106|ref|NC_012920.1|:310	rs62219686	0.000588023	0.00518564	0.00288683
gi|251831106|ref|NC_012920.1|:295	rs78553916	0.00287034	0.00292054	0.00289544
gi|251831106|ref|NC_012920.1|:310	rs11650195	0.00284822	0.00294427	0.00289624
gi|251831106|ref|NC_012920.1|:462	rs12149755	0.00316427	0.00263167	0.00289797
gi|251831106|ref|NC_012920.1|:462	rs3764883	0.00448641	0.00131001	0.00289821
gi|251831106|ref|NC_012920.1|:295	rs12564386	0.00289238	0.00290612	0.00289925
gi|251831106|ref|NC_012920.1|:6371	rs33932343	0.00480336	0.000998032	0.0029007
gi|251831106|ref|NC_012920.1|:310	rs7918546	0.00404631	0.00176071	0.00290351
gi|251831106|ref|NC_012920.1|:462	rs936414	0.00292889	0.00289039	0.00290964
gi|251831106|ref|NC_012920.1|:295	rs2524948	0.00337206	0.00246415	0.0029181
gi|251831106|ref|NC_012920.1|:295	rs2788032	0.00168206	0.00416225	0.00292216
gi|251831106|ref|NC_012920.1|:462	rs10036614	0.0051889	0.000660908	0.0029249
gi|251831106|ref|NC_012920.1|:295	rs73242691	0.00539284	0.000467804	0.00293032
gi|251831106|ref|NC_012920.1|:295	rs724235	0.00237565	0.003488	0.00293182
gi|251831106|ref|NC_012920.1|:462	rs13221038	0.00492127	0.000956895	0.00293908
gi|251831106|ref|NC_012920.1|:295	rs7151103	0.00309504	0.00278368	0.00293936
gi|251831106|ref|NC_012920.1|:462	rs9573099	0.0015731	0.00430863	0.00294086
gi|251831106|ref|NC_012920.1|:462	rs12205900	0.00552392	0.000358275	0.0029411
gi|251831106|ref|NC_012920.1|:310	rs6792028	0.004194	0.00169523	0.00294461
gi|251831106|ref|NC_012920.1|:310	rs970037	0.0027995	0.00309046	0.00294498
gi|251831106|ref|NC_012920.1|:295	rs7302706	0.00397868	0.00191201	0.00294535
gi|251831106|ref|NC_012920.1|:295	rs1466427	0.00458829	0.0013115	0.0029499
gi|251831106|ref|NC_012920.1|:310	rs2113302	0.00375935	0.00214078	0.00295006
gi|251831106|ref|NC_012920.1|:310	rs888712	0.00470204	0.00120016	0.0029511
gi|251831106|ref|NC_012920.1|:462	rs73126723	0.00207191	0.00383218	0.00295205
gi|251831106|ref|NC_012920.1|:6371	rs58164846	0.00257898	0.00332875	0.00295386
gi|251831106|ref|NC_012920.1|:295	rs892911	0.00494351	0.000972607	0.00295806
gi|251831106|ref|NC_012920.1|:310	rs12232372	0.00357731	0.00234406	0.00296069
gi|251831106|ref|NC_012920.1|:310	rs10224099	0.000841209	0.00508178	0.00296149
gi|251831106|ref|NC_012920.1|:462	rs55773105	0.00573092	0.000194621	0.00296277
gi|251831106|ref|NC_012920.1|:310	rs2293913	0.00297464	0.00295744	0.00296604
gi|251831106|ref|NC_012920.1|:310	rs4128960	0.0029776	0.00295789	0.00296774
gi|251831106|ref|NC_012920.1|:310	rs1050331	0.00166363	0.00427568	0.00296965
gi|251831106|ref|NC_012920.1|:462	rs7803117	0.00239338	0.00355669	0.00297504
gi|251831106|ref|NC_012920.1|:295	rs199105	0.00271198	0.00323908	0.00297553
gi|251831106|ref|NC_012920.1|:310	rs886139	0.00360422	0.00234974	0.00297698
gi|251831106|ref|NC_012920.1|:462	rs11259736	0.00374209	0.00221543	0.00297876
gi|251831106|ref|NC_012920.1|:462	rs10854351	0.00568114	0.000283951	0.00298255
gi|251831106|ref|NC_012920.1|:310	rs1075033	0.00139093	0.00458045	0.00298569
gi|251831106|ref|NC_012920.1|:295	rs957140	0.00425679	0.00171979	0.00298829
gi|251831106|ref|NC_012920.1|:6371	rs4668987	0.00268498	0.00329587	0.00299042
gi|251831106|ref|NC_012920.1|:6371	rs12586437	0.00553023	0.00045421	0.00299222
gi|251831106|ref|NC_012920.1|:6371	rs17014505	0.00551263	0.000471869	0.00299225
gi|251831106|ref|NC_012920.1|:6371	rs807785	0.00492282	0.0010641	0.00299346
gi|251831106|ref|NC_012920.1|:462	rs2415664	0.00516072	0.000836535	0.00299863
gi|251831106|ref|NC_012920.1|:295	rs1021517	0.00455037	0.00145354	0.00300195
gi|251831106|ref|NC_012920.1|:462	rs4953045	0.00310629	0.00290071	0.0030035
gi|251831106|ref|NC_012920.1|:295	rs2632246	0.00544253	0.000572675	0.0030076
gi|251831106|ref|NC_012920.1|:310	rs6708476	0.00365737	0.00236813	0.00301275
gi|251831106|ref|NC_012920.1|:310	rs12775151	0.000625052	0.00540512	0.00301509
gi|251831106|ref|NC_012920.1|:310	rs45440502	0.00317568	0.00285991	0.0030178
gi|251831106|ref|NC_012920.1|:6371	rs55885774	0.00213409	0.00390542	0.00301975
gi|251831106|ref|NC_012920.1|:462	rs1413115	0.00404219	0.0020048	0.0030235
gi|251831106|ref|NC_012920.1|:310	rs3780274	0.00291879	0.00313976	0.00302928
gi|251831106|ref|NC_012920.1|:462	rs676885	0.00150017	0.00456249	0.00303133
gi|251831106|ref|NC_012920.1|:310	rs9806222	0.00328633	0.0027776	0.00303197
gi|251831106|ref|NC_012920.1|:6371	rs7114131	0.00558034	0.000486485	0.00303341
gi|251831106|ref|NC_012920.1|:6371	rs71573116	0.00270806	0.00336612	0.00303709
gi|251831106|ref|NC_012920.1|:462	rs8092047	0.00447411	0.00160015	0.00303713
gi|251831106|ref|NC_012920.1|:462	rs712289	0.00370262	0.00237679	0.00303971
gi|251831106|ref|NC_012920.1|:462	rs4347183	0.00392669	0.00215996	0.00304332
gi|251831106|ref|NC_012920.1|:310	rs11689731	0.00362549	0.00246515	0.00304532
gi|251831106|ref|NC_012920.1|:310	rs1004446	0.0025111	0.00358387	0.00304748
gi|251831106|ref|NC_012920.1|:462	rs1235381	0.00454463	0.0015511	0.00304786
gi|251831106|ref|NC_012920.1|:310	rs272629	0.00390127	0.0022086	0.00305493
gi|251831106|ref|NC_012920.1|:310	rs10171375	0.00306138	0.0030489	0.00305514
gi|251831106|ref|NC_012920.1|:6371	rs17054328	0.00263588	0.00347563	0.00305576
gi|251831106|ref|NC_012920.1|:6371	rs77863033	0.00256881	0.00354662	0.00305771
gi|251831106|ref|NC_012920.1|:462	rs7772833	0.00582271	0.000299855	0.00306128
gi|251831106|ref|NC_012920.1|:295	rs2876019	0.00540452	0.000725989	0.00306525
gi|251831106|ref|NC_012920.1|:295	rs2616417	0.00249064	0.00364254	0.00306659
gi|251831106|ref|NC_012920.1|:462	rs12443195	0.00562208	0.000521248	0.00307166
gi|251831106|ref|NC_012920.1|:295	rs7532138	0.00426295	0.00188269	0.00307282
gi|251831106|ref|NC_012920.1|:295	rs34856877	0.00582485	0.000334751	0.0030798
gi|251831106|ref|NC_012920.1|:462	rs2728089	0.00203598	0.00412596	0.00308097
gi|251831106|ref|NC_012920.1|:6371	rs872216	0.00258818	0.00357684	0.00308251
gi|251831106|ref|NC_012920.1|:310	rs3813609	0.00359121	0.00257463	0.00308292
gi|251831106|ref|NC_012920.1|:295	rs17207435	0.00245114	0.0037188	0.00308497
gi|251831106|ref|NC_012920.1|:462	rs62240189	0.00482856	0.00134648	0.00308752
gi|251831106|ref|NC_012920.1|:462	rs7664478	0.00601993	0.000155316	0.00308762
gi|251831106|ref|NC_012920.1|:462	rs958301	0.00355039	0.00262929	0.00308984
gi|251831106|ref|NC_012920.1|:462	rs35223549	0.00549088	0.000692383	0.00309163
gi|251831106|ref|NC_012920.1|:6371	rs7558006	0.00277484	0.00341727	0.00309606
gi|251831106|ref|NC_012920.1|:6371	rs952865	0.00240407	0.00379468	0.00309937
gi|251831106|ref|NC_012920.1|:462	rs62330427	0.0059395	0.00026385	0.00310168
gi|251831106|ref|NC_012920.1|:462	rs1500232	0.00508737	0.00111899	0.00310318
gi|251831106|ref|NC_012920.1|:462	rs8059264	0.00545574	0.000750881	0.00310331
gi|251831106|ref|NC_012920.1|:6371	rs73250070	0.00268686	0.00352369	0.00310528
gi|251831106|ref|NC_012920.1|:310	rs1098782	0.0056632	0.000553213	0.00310821
gi|251831106|ref|NC_012920.1|:6371	rs73016643	0.00255065	0.00367077	0.00311071
gi|251831106|ref|NC_012920.1|:6371	rs10490256	0.00287345	0.00334836	0.0031109
gi|251831106|ref|NC_012920.1|:6371	rs11210982	0.00235404	0.00388826	0.00312115
gi|251831106|ref|NC_012920.1|:295	rs8024630	0.00467256	0.0015791	0.00312583
gi|251831106|ref|NC_012920.1|:310	rs13062415	0.000718009	0.00554336	0.00313068
gi|251831106|ref|NC_012920.1|:462	rs73211390	0.000387694	0.00587759	0.00313264
gi|251831106|ref|NC_012920.1|:6371	rs1716129	0.00273943	0.00352631	0.00313287
gi|251831106|ref|NC_012920.1|:462	rs17879004	0.00116642	0.0051005	0.00313346
gi|251831106|ref|NC_012920.1|:6371	rs16899961	0.00268778	0.00358271	0.00313525
gi|251831106|ref|NC_012920.1|:6371	rs11572381	0.00541913	0.000851581	0.00313536
gi|251831106|ref|NC_012920.1|:462	rs8097398	0.00122377	0.00505058	0.00313717
gi|251831106|ref|NC_012920.1|:310	rs4798354	0.000828433	0.00544665	0.00313754
gi|251831106|ref|NC_012920.1|:462	rs17519383	0.00275724	0.00351887	0.00313805
gi|251831106|ref|NC_012920.1|:462	rs2526736	0.000469496	0.00581	0.00313975
gi|251831106|ref|NC_012920.1|:6371	rs76569161	0.00260155	0.00368114	0.00314135
gi|251831106|ref|NC_012920.1|:295	rs5908206	0.00542203	0.000863611	0.00314282
gi|251831106|ref|NC_012920.1|:310	rs7138698	0.00105967	0.00522917	0.00314442
gi|251831106|ref|NC_012920.1|:310	rs7252798	0.00267361	0.00362266	0.00314813
gi|251831106|ref|NC_012920.1|:462	rs6990139	0.000454355	0.00584482	0.00314959
gi|251831106|ref|NC_012920.1|:462	rs4845443	0.0062047	0.000102637	0.00315367
gi|251831106|ref|NC_012920.1|:462	rs1643992	0.00398691	0.00232234	0.00315462
gi|251831106|ref|NC_012920.1|:6371	rs56311766	0.00266031	0.00364952	0.00315491
gi|251831106|ref|NC_012920.1|:310	rs8181889	0.00475533	0.00155828	0.00315681
gi|251831106|ref|NC_012920.1|:295	rs3759288	0.00604736	0.000269329	0.00315834
gi|251831106|ref|NC_012920.1|:462	rs12797083	0.00611663	0.000210218	0.00316342
gi|251831106|ref|NC_012920.1|:295	rs6820986	0.000697312	0.00563297	0.00316514
gi|251831106|ref|NC_012920.1|:295	rs4526739	0.00292849	0.00340473	0.00316661
gi|251831106|ref|NC_012920.1|:295	rs12048281	0.00520099	0.00113869	0.00316984
gi|251831106|ref|NC_012920.1|:6371	rs75487071	0.00257191	0.00376963	0.00317077
gi|251831106|ref|NC_012920.1|:6371	rs10024182	0.00270794	0.00363535	0.00317164
gi|251831106|ref|NC_012920.1|:295	rs2412473	0.00208801	0.00426292	0.00317546
gi|251831106|ref|NC_012920.1|:462	rs1513628	0.00620843	0.000148322	0.00317838
gi|251831106|ref|NC_012920.1|:462	rs4747217	0.00534385	0.00101676	0.00318031
gi|251831106|ref|NC_012920.1|:295	rs4982680	0.00263011	0.00373875	0.00318443
gi|251831106|ref|NC_012920.1|:6371	rs6422001	0.00284463	0.00353485	0.00318974
gi|251831106|ref|NC_012920.1|:295	rs12454238	0.00375735	0.00262974	0.00319354
gi|251831106|ref|NC_012920.1|:295	rs7836482	0.00162338	0.00476581	0.00319459
gi|251831106|ref|NC_012920.1|:310	rs293266	0.00318122	0.00320947	0.00319534
gi|251831106|ref|NC_012920.1|:6371	rs6684789	0.00565059	0.000743308	0.00319695
gi|251831106|ref|NC_012920.1|:462	rs5963370	0.00527191	0.00112379	0.00319785
gi|251831106|ref|NC_012920.1|:462	rs12532146	0.00212781	0.00427079	0.0031993
gi|251831106|ref|NC_012920.1|:6371	rs2024743	0.00284403	0.00355491	0.00319947
gi|251831106|ref|NC_012920.1|:310	rs11028539	0.00225537	0.004152	0.00320369
gi|251831106|ref|NC_012920.1|:310	rs1458377	0.000990015	0.00542668	0.00320835
gi|251831106|ref|NC_012920.1|:310	rs205395	0.00379241	0.00262808	0.00321025
gi|251831106|ref|NC_012920.1|:462	rs3176787	0.000931798	0.00548987	0.00321083
gi|251831106|ref|NC_012920.1|:310	rs62578770	0.00200331	0.00442674	0.00321502
gi|251831106|ref|NC_012920.1|:295	rs2498183	0.0052141	0.0012223	0.0032182
gi|251831106|ref|NC_012920.1|:310	rs5920221	0.00304225	0.00340024	0.00322125
gi|251831106|ref|NC_012920.1|:310	rs1881881	0.00430203	0.00215207	0.00322705
gi|251831106|ref|NC_012920.1|:310	rs6552661	0.00265023	0.00380406	0.00322714
gi|251831106|ref|NC_012920.1|:295	rs10494565	0.00309406	0.00336554	0.0032298
gi|251831106|ref|NC_012920.1|:462	rs3743469	0.0041361	0.00232569	0.0032309
gi|251831106|ref|NC_012920.1|:6371	rs3042	0.00310463	0.00337121	0.00323792
gi|251831106|ref|NC_012920.1|:462	rs172351	0.00400589	0.00247849	0.00324219
gi|251831106|ref|NC_012920.1|:295	rs8009524	0.0018603	0.00463793	0.00324912
gi|251831106|ref|NC_012920.1|:462	rs71636923	0.00485659	0.00164659	0.00325159
gi|251831106|ref|NC_012920.1|:295	rs62175694	0.00191913	0.00458699	0.00325306
gi|251831106|ref|NC_012920.1|:6371	rs7492	0.00609199	0.000416931	0.00325446
gi|251831106|ref|NC_012920.1|:310	rs7028483	0.00286582	0.0036436	0.00325471
gi|251831106|ref|NC_012920.1|:462	rs9844491	0.00307027	0.0034402	0.00325523
gi|251831106|ref|NC_012920.1|:462	rs2540217	0.00489068	0.00162281	0.00325674
gi|251831106|ref|NC_012920.1|:295	rs4585303	0.0055282	0.000990124	0.00325916
gi|251831106|ref|NC_012920.1|:295	rs7690380	0.00256319	0.00395599	0.00325959
gi|251831106|ref|NC_012920.1|:6371	rs17781399	0.00275243	0.00377072	0.00326158
gi|251831106|ref|NC_012920.1|:462	rs7246292	0.00583917	0.000686748	0.00326296
gi|251831106|ref|NC_012920.1|:295	rs6471119	0.00382659	0.0027162	0.00327139
gi|251831106|ref|NC_012920.1|:462	rs9558676	0.00446827	0.00207762	0.00327295
gi|251831106|ref|NC_012920.1|:295	rs76141188	0.00472049	0.00183638	0.00327844
gi|251831106|ref|NC_012920.1|:295	kgp1619922	0.00410381	0.00245833	0.00328107
gi|251831106|ref|NC_012920.1|:6371	rs6761164	0.00610822	0.000461121	0.00328467
gi|251831106|ref|NC_012920.1|:6371	rs1224141	0.00273386	0.00384009	0.00328698
gi|251831106|ref|NC_012920.1|:295	rs17560791	0.00301113	0.0035657	0.00328842
gi|251831106|ref|NC_012920.1|:462	rs1558031	0.00428823	0.00229202	0.00329012
gi|251831106|ref|NC_012920.1|:295	rs153701	0.00258417	0.00399909	0.00329163
gi|251831106|ref|NC_012920.1|:462	rs73250919	0.00630105	0.00028674	0.00329389
gi|251831106|ref|NC_012920.1|:310	rs61099470	0.00323655	0.00335464	0.0032956
gi|251831106|ref|NC_012920.1|:295	rs1078975	0.00180854	0.00478526	0.0032969
gi|251831106|ref|NC_012920.1|:6371	rs74908652	0.00305609	0.00354032	0.00329821
gi|251831106|ref|NC_012920.1|:462	rs77744673	0.000532099	0.00606982	0.00330096
gi|251831106|ref|NC_012920.1|:310	rs5909341	0.000908969	0.00569936	0.00330416
gi|251831106|ref|NC_012920.1|:310	rs61964212	0.00164001	0.0049919	0.00331595
gi|251831106|ref|NC_012920.1|:295	rs1443069	0.00535018	0.00130709	0.00332863
gi|251831106|ref|NC_012920.1|:462	rs17143498	0.00335207	0.00331345	0.00333276
gi|251831106|ref|NC_012920.1|:295	rs62354996	0.00275294	0.00391274	0.00333284
gi|251831106|ref|NC_012920.1|:295	rs296004	0.000670392	0.00600228	0.00333634
gi|251831106|ref|NC_012920.1|:462	rs1612501	0.00558474	0.00109525	0.00334
gi|251831106|ref|NC_012920.1|:462	rs76041890	0.00536782	0.00131577	0.00334179
gi|251831106|ref|NC_012920.1|:6371	rs4242397	0.005687	0.00099849	0.00334274
gi|251831106|ref|NC_012920.1|:462	rs13392981	0.00445163	0.00223942	0.00334553
gi|251831106|ref|NC_012920.1|:295	rs3765492	0.00358054	0.00311433	0.00334744
gi|251831106|ref|NC_012920.1|:310	rs28694718	0.00132072	0.00537707	0.0033489
gi|251831106|ref|NC_012920.1|:310	rs7054125	0.000937303	0.00576053	0.00334892
gi|251831106|ref|NC_012920.1|:295	rs13426046	0.00581067	0.00088787	0.00334927
gi|251831106|ref|NC_012920.1|:462	rs3843397	0.00344034	0.00325839	0.00334936
gi|251831106|ref|NC_012920.1|:6371	rs12809188	0.00565452	0.00104636	0.00335044
gi|251831106|ref|NC_012920.1|:295	rs72919811	0.00504244	0.00166043	0.00335143
gi|251831106|ref|NC_012920.1|:6371	rs4685432	0.00292132	0.00378194	0.00335163
gi|251831106|ref|NC_012920.1|:462	rs4955658	0.00585661	0.000848307	0.00335246
gi|251831106|ref|NC_012920.1|:295	rs7684487	0.00442562	0.00228018	0.0033529
gi|251831106|ref|NC_012920.1|:462	rs73937194	0.00347806	0.00322787	0.00335296
gi|251831106|ref|NC_012920.1|:310	rs4904574	0.00297642	0.00373375	0.00335508
gi|251831106|ref|NC_012920.1|:6371	rs303781	0.00577732	0.0009355	0.00335641
gi|251831106|ref|NC_012920.1|:310	rs12873247	0.0051204	0.00161659	0.00336849
gi|251831106|ref|NC_012920.1|:462	rs13307771	0.00194923	0.00478917	0.0033692
gi|251831106|ref|NC_012920.1|:462	rs4102920	0.00275021	0.00398881	0.00336951
gi|251831106|ref|NC_012920.1|:295	rs10942660	0.00355353	0.00319531	0.00337442
gi|251831106|ref|NC_012920.1|:295	rs4685436	0.00473532	0.00201576	0.00337554
gi|251831106|ref|NC_012920.1|:310	rs71628264	0.0028547	0.0038967	0.0033757
gi|251831106|ref|NC_012920.1|:295	rs2560852	0.000743759	0.0060097	0.00337673
gi|251831106|ref|NC_012920.1|:462	rs17011655	0.00341114	0.0033612	0.00338617
gi|251831106|ref|NC_012920.1|:310	kgp6284420	0.00433821	0.0024459	0.00339206
gi|251831106|ref|NC_012920.1|:295	rs13307771	0.00320192	0.00358612	0.00339402
gi|251831106|ref|NC_012920.1|:462	rs148978748	0.00642345	0.000366104	0.00339478
gi|251831106|ref|NC_012920.1|:295	rs251921	0.00657277	0.000217534	0.00339515
gi|251831106|ref|NC_012920.1|:6371	rs4687996	0.0027567	0.00403433	0.00339551
gi|251831106|ref|NC_012920.1|:462	rs3770369	0.00444179	0.00234951	0.00339565
gi|251831106|ref|NC_012920.1|:295	rs8059264	0.00529342	0.00149928	0.00339635
gi|251831106|ref|NC_012920.1|:462	rs34916986	0.0067033	9.00531e-05	0.00339668
gi|251831106|ref|NC_012920.1|:462	rs7868175	0.000226517	0.00658456	0.00340554
gi|251831106|ref|NC_012920.1|:462	rs6429040	0.00225099	0.00456571	0.00340835
gi|251831106|ref|NC_012920.1|:310	rs2342526	0.00314858	0.00366853	0.00340856
gi|251831106|ref|NC_012920.1|:6371	rs6505262	0.0054661	0.00135716	0.00341163
gi|251831106|ref|NC_012920.1|:462	rs12557633	0.00283731	0.00398758	0.00341245
gi|251831106|ref|NC_012920.1|:462	rs66529687	0.00232675	0.00450027	0.00341351
gi|251831106|ref|NC_012920.1|:310	rs4313896	0.00401853	0.00281492	0.00341672
gi|251831106|ref|NC_012920.1|:310	rs11920780	0.00497925	0.00185977	0.00341951
gi|251831106|ref|NC_012920.1|:6371	rs9345171	0.00318957	0.00365058	0.00342007
gi|251831106|ref|NC_012920.1|:295	rs7128640	0.00457786	0.00227338	0.00342562
gi|251831106|ref|NC_012920.1|:462	rs10139989	0.00567646	0.00117934	0.0034279
gi|251831106|ref|NC_012920.1|:310	rs4682298	0.00330106	0.00355848	0.00342977
gi|251831106|ref|NC_012920.1|:310	rs1057035	0.00218989	0.00467027	0.00343008
gi|251831106|ref|NC_012920.1|:462	rs11843145	0.00474759	0.00211561	0.0034316
gi|251831106|ref|NC_012920.1|:310	rs6110633	0.00219656	0.00466814	0.00343235
gi|251831106|ref|NC_012920.1|:462	rs12618463	0.00668057	0.000195608	0.00343809
gi|251831106|ref|NC_012920.1|:6371	rs78740716	0.00587708	0.000999356	0.00343822
gi|251831106|ref|NC_012920.1|:462	rs3916972	0.00121716	0.00566107	0.00343911
gi|251831106|ref|NC_012920.1|:295	rs6809021	0.00212007	0.00477009	0.00344508
gi|251831106|ref|NC_012920.1|:462	rs17650372	0.00632304	0.000575965	0.0034495
gi|251831106|ref|NC_012920.1|:462	rs10848974	0.00571601	0.00118328	0.00344964
gi|251831106|ref|NC_012920.1|:6371	rs6829484	0.00250133	0.00440143	0.00345138
gi|251831106|ref|NC_012920.1|:295	rs2221255	0.00431418	0.00259044	0.00345231
gi|251831106|ref|NC_012920.1|:6371	rs9966861	0.00641193	0.00049678	0.00345436
gi|251831106|ref|NC_012920.1|:295	rs4083132	0.0047816	0.00213094	0.00345627
gi|251831106|ref|NC_012920.1|:295	rs8113146	0.00627854	0.000634471	0.00345651
gi|251831106|ref|NC_012920.1|:6371	rs34443497	0.00580957	0.00111071	0.00346014
gi|251831106|ref|NC_012920.1|:295	rs11046351	0.00597042	0.000953942	0.00346218
gi|251831106|ref|NC_012920.1|:6371	rs3806782	0.00248786	0.00443961	0.00346373
gi|251831106|ref|NC_012920.1|:295	rs74059904	0.00199065	0.00493706	0.00346386
gi|251831106|ref|NC_012920.1|:295	rs7079593	0.00403383	0.00289987	0.00346685
gi|251831106|ref|NC_012920.1|:462	rs4585303	0.00587013	0.00106563	0.00346788
gi|251831106|ref|NC_012920.1|:462	rs1559120	0.00425439	0.00268265	0.00346852
gi|251831106|ref|NC_012920.1|:462	rs13005961	0.00402652	0.00291077	0.00346864
gi|251831106|ref|NC_012920.1|:310	rs10821848	0.00326861	0.00367336	0.00347099
gi|251831106|ref|NC_012920.1|:295	rs5753112	0.00347544	0.00346861	0.00347203
gi|251831106|ref|NC_012920.1|:295	rs4930945	0.00389482	0.00305277	0.0034738
gi|251831106|ref|NC_012920.1|:6371	rs9961232	0.00287285	0.004088	0.00348042
gi|251831106|ref|NC_012920.1|:310	rs7737481	0.00389717	0.00306396	0.00348057
gi|251831106|ref|NC_012920.1|:462	rs139746	0.00384395	0.0031231	0.00348353
gi|251831106|ref|NC_012920.1|:295	rs6904654	0.00633326	0.000635536	0.0034844
gi|251831106|ref|NC_012920.1|:310	rs1254044	0.00586996	0.00110646	0.00348821
gi|251831106|ref|NC_012920.1|:295	rs231956	0.00365804	0.00331965	0.00348884
gi|251831106|ref|NC_012920.1|:310	rs1293988	0.000458309	0.00652565	0.00349198
gi|251831106|ref|NC_012920.1|:6371	rs9922273	0.00289797	0.00408752	0.00349275
gi|251831106|ref|NC_012920.1|:462	rs586056	0.00535083	0.00163652	0.00349367
gi|251831106|ref|NC_012920.1|:295	rs12490899	0.0035082	0.00348029	0.00349424
gi|251831106|ref|NC_012920.1|:295	rs2729684	0.00668293	0.000312311	0.00349762
gi|251831106|ref|NC_012920.1|:295	rs1485383	0.00418952	0.00280739	0.00349846
gi|251831106|ref|NC_012920.1|:462	rs835081	0.00524762	0.00175996	0.00350379
gi|251831106|ref|NC_012920.1|:462	rs7582793	0.00329903	0.00371115	0.00350509
gi|251831106|ref|NC_012920.1|:462	rs4949565	0.00232749	0.00468906	0.00350827
gi|251831106|ref|NC_012920.1|:462	rs8109791	0.000909863	0.00610759	0.00350873
gi|251831106|ref|NC_012920.1|:295	rs507059	0.00695118	7.28827e-05	0.00351203
gi|251831106|ref|NC_012920.1|:295	rs11217762	0.0032838	0.0037583	0.00352105
gi|251831106|ref|NC_012920.1|:310	rs4910005	0.00203201	0.00501144	0.00352172
gi|251831106|ref|NC_012920.1|:6371	rs767232	0.00279292	0.00425092	0.00352192
gi|251831106|ref|NC_012920.1|:295	rs4409638	0.00497974	0.00206477	0.00352226
gi|251831106|ref|NC_012920.1|:462	rs12950684	0.00563718	0.00141362	0.0035254
gi|251831106|ref|NC_012920.1|:6371	rs10809097	0.00294794	0.00410376	0.00352585
gi|251831106|ref|NC_012920.1|:310	rs56279058	0.00281493	0.00424607	0.0035305
gi|251831106|ref|NC_012920.1|:462	rs17036734	0.00282424	0.00423682	0.00353053
gi|251831106|ref|NC_012920.1|:462	rs10814136	0.00455154	0.00251956	0.00353555
gi|251831106|ref|NC_012920.1|:310	rs4525388	0.00548116	0.00159641	0.00353879
gi|251831106|ref|NC_012920.1|:295	rs7573787	0.00548927	0.00159643	0.00354285
gi|251831106|ref|NC_012920.1|:310	rs2113820	0.00658998	0.000503702	0.00354684
gi|251831106|ref|NC_012920.1|:295	rs73508266	0.00580453	0.00129006	0.00354729
gi|251831106|ref|NC_012920.1|:6371	rs533419	0.00277295	0.00432566	0.0035493
gi|251831106|ref|NC_012920.1|:462	rs11127091	0.00484937	0.00225319	0.00355128
gi|251831106|ref|NC_012920.1|:6371	rs12295559	0.00606483	0.00104536	0.0035551
gi|251831106|ref|NC_012920.1|:6371	rs10510222	0.0028856	0.0042276	0.0035566
gi|251831106|ref|NC_012920.1|:295	rs6976450	0.0069023	0.000212725	0.00355751
gi|251831106|ref|NC_012920.1|:6371	rs653578	0.00612138	0.00100437	0.00356288
gi|251831106|ref|NC_012920.1|:295	rs11461637	0.00390901	0.00321726	0.00356314
gi|251831106|ref|NC_012920.1|:295	rs8039405	0.0024151	0.00472376	0.00356943
gi|251831106|ref|NC_012920.1|:310	rs7207798	0.00109255	0.00605548	0.00357402
gi|251831106|ref|NC_012920.1|:462	rs7048549	0.0060423	0.00110853	0.00357541
gi|251831106|ref|NC_012920.1|:6371	rs802170	0.00305821	0.00409522	0.00357672
gi|251831106|ref|NC_012920.1|:462	rs111310384	0.00696146	0.00019494	0.0035782
gi|251831106|ref|NC_012920.1|:6371	rs55990504	0.00328271	0.00388007	0.00358139
gi|251831106|ref|NC_012920.1|:295	rs17519383	0.00182935	0.0053336	0.00358147
gi|251831106|ref|NC_012920.1|:462	rs1036107	0.00701877	0.000146716	0.00358274
gi|251831106|ref|NC_012920.1|:6371	rs17724112	0.00611494	0.00105319	0.00358406
gi|251831106|ref|NC_012920.1|:462	rs12293095	0.00464827	0.00253327	0.00359077
gi|251831106|ref|NC_012920.1|:295	rs260818	0.0019062	0.00527929	0.00359275
gi|251831106|ref|NC_012920.1|:295	rs10249915	0.00522564	0.00197299	0.00359932
gi|251831106|ref|NC_012920.1|:295	rs987474	0.00695058	0.000249338	0.00359996
gi|251831106|ref|NC_012920.1|:6371	rs285172	0.00670406	0.000495945	0.0036
gi|251831106|ref|NC_012920.1|:462	rs17061497	0.0059424	0.00125931	0.00360086
gi|251831106|ref|NC_012920.1|:462	kgp7381141	0.00505022	0.00216578	0.003608
gi|251831106|ref|NC_012920.1|:310	rs6881822	0.00579532	0.00142215	0.00360874
gi|251831106|ref|NC_012920.1|:462	rs2239296	0.00571538	0.0015089	0.00361214
gi|251831106|ref|NC_012920.1|:295	rs10777933	0.00338691	0.00383852	0.00361271
gi|251831106|ref|NC_012920.1|:295	rs1005401	0.0056108	0.00161548	0.00361314
gi|251831106|ref|NC_012920.1|:310	rs758737	0.00553809	0.00170278	0.00362043
gi|251831106|ref|NC_012920.1|:462	rs11051124	0.00453306	0.00270807	0.00362057
gi|251831106|ref|NC_012920.1|:295	rs9392025	0.00230837	0.00495409	0.00363123
gi|251831106|ref|NC_012920.1|:462	rs12009	0.00548589	0.00177802	0.00363196
gi|251831106|ref|NC_012920.1|:462	rs6454303	0.00717547	9.57085e-05	0.00363559
gi|251831106|ref|NC_012920.1|:295	rs199765139	0.00430009	0.00298713	0.00364361
gi|251831106|ref|NC_012920.1|:462	rs9438876	0.00624496	0.00105088	0.00364792
gi|251831106|ref|NC_012920.1|:310	rs72679142	0.00427338	0.00302301	0.00364819
gi|251831106|ref|NC_012920.1|:295	rs12731872	0.004585	0.00273336	0.00365918
gi|251831106|ref|NC_012920.1|:462	rs1437188	0.00200133	0.0053266	0.00366396
gi|251831106|ref|NC_012920.1|:310	rs10839547	0.00487247	0.00247275	0.00367261
gi|251831106|ref|NC_012920.1|:6371	rs12355059	0.00635224	0.00099372	0.00367298
gi|251831106|ref|NC_012920.1|:6371	rs4797469	0.00356354	0.00378276	0.00367315
gi|251831106|ref|NC_012920.1|:310	rs5907078	0.00284276	0.00451144	0.0036771
gi|251831106|ref|NC_012920.1|:6371	rs4804305	0.00378789	0.00358238	0.00368513
gi|251831106|ref|NC_012920.1|:462	rs2190560	0.00310026	0.00427125	0.00368575
gi|251831106|ref|NC_012920.1|:295	rs2266114	0.00418892	0.00319201	0.00369046
gi|251831106|ref|NC_012920.1|:6371	rs11796646	0.00339493	0.00398729	0.00369111
gi|251831106|ref|NC_012920.1|:310	rs72614044	0.00434612	0.00304386	0.00369499
gi|251831106|ref|NC_012920.1|:462	rs72927201	0.00585802	0.00153644	0.00369723
gi|251831106|ref|NC_012920.1|:310	rs11025336	0.000739512	0.00665734	0.00369843
gi|251831106|ref|NC_012920.1|:295	rs61905296	0.00369065	0.00370704	0.00369885
gi|251831106|ref|NC_012920.1|:462	rs3858796	0.00611585	0.00128427	0.00370006
gi|251831106|ref|NC_012920.1|:295	rs9458866	0.00349069	0.003911	0.00370085
gi|251831106|ref|NC_012920.1|:462	rs17715219	0.0059711	0.00143071	0.0037009
gi|251831106|ref|NC_012920.1|:295	rs1329719	0.00555447	0.00185552	0.00370499
gi|251831106|ref|NC_012920.1|:295	rs13408432	0.00478734	0.00262325	0.00370529
gi|251831106|ref|NC_012920.1|:6371	kgp7397360	0.00311969	0.00429892	0.00370931
gi|251831106|ref|NC_012920.1|:295	rs13273578	0.00645896	0.000959777	0.00370937
gi|251831106|ref|NC_012920.1|:462	rs2033694	0.00239182	0.00503023	0.00371102
gi|251831106|ref|NC_012920.1|:310	rs4737991	0.000357564	0.0070647	0.00371113
gi|251831106|ref|NC_012920.1|:462	rs11596121	0.0047157	0.00271173	0.00371371
gi|251831106|ref|NC_012920.1|:310	rs28653308	0.00580919	0.0016197	0.00371444
gi|251831106|ref|NC_012920.1|:462	rs2089354	0.00290528	0.00452499	0.00371513
gi|251831106|ref|NC_012920.1|:6371	rs7230529	0.00620329	0.00126027	0.00373178
gi|251831106|ref|NC_012920.1|:295	rs13190208	0.00218261	0.00528291	0.00373276
gi|251831106|ref|NC_012920.1|:462	rs199926712	0.00531655	0.0021589	0.00373772
gi|251831106|ref|NC_012920.1|:6371	rs12756631	0.00613258	0.00134378	0.00373818
gi|251831106|ref|NC_012920.1|:310	rs1006799	0.00452067	0.00296041	0.00374054
gi|251831106|ref|NC_012920.1|:295	rs13257360	0.00709941	0.000387674	0.00374354
gi|251831106|ref|NC_012920.1|:310	rs2164183	0.00303693	0.00445105	0.00374399
gi|251831106|ref|NC_012920.1|:462	rs7113440	0.00414186	0.00334627	0.00374406
gi|251831106|ref|NC_012920.1|:295	rs3733801	0.00544941	0.00204142	0.00374542
gi|251831106|ref|NC_012920.1|:6371	rs164701	0.00335721	0.00413404	0.00374562
gi|251831106|ref|NC_012920.1|:462	rs13257360	0.00733406	0.000159283	0.00374667
gi|251831106|ref|NC_012920.1|:295	rs57350381	0.00597863	0.00151665	0.00374764
gi|251831106|ref|NC_012920.1|:295	rs12339807	0.00655854	0.000941328	0.00374993
gi|251831106|ref|NC_012920.1|:462	rs12199394	0.00533049	0.00217721	0.00375385
gi|251831106|ref|NC_012920.1|:6371	rs3900169	0.00640893	0.00111724	0.00376309
gi|251831106|ref|NC_012920.1|:310	rs638289	0.00380466	0.0037267	0.00376568
gi|251831106|ref|NC_012920.1|:295	rs1468473	0.00678099	0.000751409	0.0037662
gi|251831106|ref|NC_012920.1|:6371	rs12303362	0.00625491	0.00127873	0.00376682
gi|251831106|ref|NC_012920.1|:6371	rs75426602	0.00345086	0.00408973	0.00377029
gi|251831106|ref|NC_012920.1|:462	rs12623637	0.00691283	0.00062882	0.00377083
gi|251831106|ref|NC_012920.1|:295	rs7249440	0.00501775	0.00252733	0.00377254
gi|251831106|ref|NC_012920.1|:310	rs1293477	0.00566628	0.00188457	0.00377542
gi|251831106|ref|NC_012920.1|:6371	rs76307396	0.00316565	0.00439002	0.00377783
gi|251831106|ref|NC_012920.1|:310	rs783455	0.00137434	0.00618186	0.0037781
gi|251831106|ref|NC_012920.1|:6371	rs1427793	0.00360218	0.00395774	0.00377996
gi|251831106|ref|NC_012920.1|:462	rs12319495	0.00445515	0.00310608	0.00378062
gi|251831106|ref|NC_012920.1|:462	rs6948697	0.00709482	0.000467174	0.003781
gi|251831106|ref|NC_012920.1|:6371	rs12291500	0.00336418	0.004198	0.00378109
gi|251831106|ref|NC_012920.1|:462	rs10469279	0.00641324	0.0011542	0.00378372
gi|251831106|ref|NC_012920.1|:462	rs976568	0.00168585	0.00589077	0.00378831
gi|251831106|ref|NC_012920.1|:6371	rs2009472	0.00348868	0.00409002	0.00378935
gi|251831106|ref|NC_012920.1|:462	rs2433020	0.00662026	0.000963325	0.00379179
gi|251831106|ref|NC_012920.1|:6371	rs16901339	0.00664683	0.000938302	0.00379257
gi|251831106|ref|NC_012920.1|:295	rs4751692	0.00374389	0.00384549	0.00379469
gi|251831106|ref|NC_012920.1|:462	rs1325456	0.00731434	0.000276676	0.00379551
gi|251831106|ref|NC_012920.1|:6371	rs78705986	0.00319641	0.00439485	0.00379563
gi|251831106|ref|NC_012920.1|:462	rs1388435	0.00331923	0.00427341	0.00379632
gi|251831106|ref|NC_012920.1|:295	rs62166272	0.0028809	0.00471276	0.00379683
gi|251831106|ref|NC_012920.1|:295	rs513155	0.00636317	0.00123405	0.00379861
gi|251831106|ref|NC_012920.1|:310	rs6730606	0.00130091	0.00630056	0.00380073
gi|251831106|ref|NC_012920.1|:462	rs2722423	0.00662937	0.000972366	0.00380087
gi|251831106|ref|NC_012920.1|:295	rs651076	0.007373	0.000229191	0.0038011
gi|251831106|ref|NC_012920.1|:462	rs13130564	0.00358917	0.00401631	0.00380274
gi|251831106|ref|NC_012920.1|:462	rs9865803	0.00315793	0.00444901	0.00380347
gi|251831106|ref|NC_012920.1|:6371	rs677808	0.00286616	0.00474249	0.00380432
gi|251831106|ref|NC_012920.1|:6371	rs68188176	0.00311757	0.00449283	0.0038052
gi|251831106|ref|NC_012920.1|:462	rs12804611	0.00310105	0.00451009	0.00380557
gi|251831106|ref|NC_012920.1|:6371	rs2824771	0.00652893	0.00108565	0.00380729
gi|251831106|ref|NC_012920.1|:310	rs3844450	0.00563904	0.00198146	0.00381025
gi|251831106|ref|NC_012920.1|:295	rs4898872	0.00536031	0.00228019	0.00382025
gi|251831106|ref|NC_012920.1|:6371	rs7034383	0.00356539	0.00408031	0.00382285
gi|251831106|ref|NC_012920.1|:6371	rs11692982	0.00313659	0.00451479	0.00382569
gi|251831106|ref|NC_012920.1|:6371	rs16889565	0.00655491	0.00109995	0.00382743
gi|251831106|ref|NC_012920.1|:310	rs10042985	0.00301508	0.00464014	0.00382761
gi|251831106|ref|NC_012920.1|:295	rs2460165	0.00722419	0.000433984	0.00382909
gi|251831106|ref|NC_012920.1|:462	rs9839665	0.00462735	0.00303274	0.00383004
gi|251831106|ref|NC_012920.1|:6371	rs13058114	0.00662636	0.00103951	0.00383293
gi|251831106|ref|NC_012920.1|:310	rs921877	0.00726859	0.000405162	0.00383688
gi|251831106|ref|NC_012920.1|:310	rs10015446	0.00422817	0.00346789	0.00384803
gi|251831106|ref|NC_012920.1|:462	rs1017111	0.00373559	0.00396621	0.0038509
gi|251831106|ref|NC_012920.1|:6371	rs73427926	0.00327248	0.00443027	0.00385137
gi|251831106|ref|NC_012920.1|:310	rs3087943	0.00370292	0.00400062	0.00385177
gi|251831106|ref|NC_012920.1|:310	rs819401	0.00160108	0.00610516	0.00385312
gi|251831106|ref|NC_012920.1|:310	rs701214	0.00470875	0.00299794	0.00385335
gi|251831106|ref|NC_012920.1|:462	rs11204024	0.00394601	0.00376176	0.00385388
gi|251831106|ref|NC_012920.1|:310	rs12658439	0.00339445	0.00431593	0.00385519
gi|251831106|ref|NC_012920.1|:295	rs898845	0.0068062	0.000906265	0.00385623
gi|251831106|ref|NC_012920.1|:295	rs4885161	0.0016964	0.00601694	0.00385667
gi|251831106|ref|NC_012920.1|:295	rs1468612	0.00706601	0.000649393	0.0038577
gi|251831106|ref|NC_012920.1|:462	rs2144641	0.00296424	0.00475955	0.0038619
gi|251831106|ref|NC_012920.1|:6371	rs9890602	0.00339581	0.00434325	0.00386953
gi|251831106|ref|NC_012920.1|:310	rs11218261	0.00443981	0.00330348	0.00387164
gi|251831106|ref|NC_012920.1|:310	rs4435987	0.00463763	0.00310708	0.00387236
gi|251831106|ref|NC_012920.1|:462	rs7498696	0.00588454	0.00186867	0.0038766
gi|251831106|ref|NC_012920.1|:295	rs6593993	0.00620793	0.0015454	0.00387667
gi|251831106|ref|NC_012920.1|:462	rs2460165	0.00662766	0.00112916	0.00387841
gi|251831106|ref|NC_012920.1|:462	rs11685144	0.00411556	0.00364277	0.00387916
gi|251831106|ref|NC_012920.1|:462	rs758791	0.00701058	0.000748091	0.00387934
gi|251831106|ref|NC_012920.1|:310	rs1480043	0.00230907	0.00545126	0.00388017
gi|251831106|ref|NC_012920.1|:295	rs11587260	0.00645108	0.00132058	0.00388583
gi|251831106|ref|NC_012920.1|:295	rs2188404	0.00569097	0.00208124	0.0038861
gi|251831106|ref|NC_012920.1|:295	rs7955523	0.00621128	0.00157087	0.00389107
gi|251831106|ref|NC_012920.1|:462	rs2025429	0.00565738	0.002128	0.00389269
gi|251831106|ref|NC_012920.1|:6371	rs1014756	0.00683032	0.00096005	0.00389518
gi|251831106|ref|NC_012920.1|:6371	rs6497583	0.00320434	0.00459328	0.00389881
gi|251831106|ref|NC_012920.1|:295	rs112496714	0.00465568	0.00314962	0.00390265
gi|251831106|ref|NC_012920.1|:295	rs4246806	0.00599887	0.00180937	0.00390412
gi|251831106|ref|NC_012920.1|:462	rs4751692	0.00426763	0.00355619	0.00391191
gi|251831106|ref|NC_012920.1|:295	rs12546339	0.00364413	0.00418482	0.00391447
gi|251831106|ref|NC_012920.1|:295	rs7920137	0.00607152	0.00176561	0.00391857
gi|251831106|ref|NC_012920.1|:295	kgp4718854	0.00210973	0.00572787	0.0039188
gi|251831106|ref|NC_012920.1|:310	rs201746762	0.000383794	0.00745489	0.00391934
gi|251831106|ref|NC_012920.1|:295	rs1614300	0.00471162	0.00313309	0.00392235
gi|251831106|ref|NC_012920.1|:295	rs12258	0.00599063	0.0018547	0.00392267
gi|251831106|ref|NC_012920.1|:6371	rs3026913	0.00339568	0.00445041	0.00392305
gi|251831106|ref|NC_012920.1|:462	rs17090504	0.0075982	0.000251507	0.00392485
gi|251831106|ref|NC_012920.1|:6371	rs564622	0.00336238	0.00448765	0.00392502
gi|251831106|ref|NC_012920.1|:295	rs74173666	0.00612628	0.00174254	0.00393441
gi|251831106|ref|NC_012920.1|:295	rs430262	0.00255779	0.00531698	0.00393738
gi|251831106|ref|NC_012920.1|:6371	rs6445704	0.00300007	0.00487514	0.00393761
gi|251831106|ref|NC_012920.1|:462	rs9316605	0.00618373	0.00169603	0.00393988
gi|251831106|ref|NC_012920.1|:295	rs6941621	0.00314201	0.00473776	0.00393988
gi|251831106|ref|NC_012920.1|:462	rs4451489	0.00641225	0.00146841	0.00394033
gi|251831106|ref|NC_012920.1|:462	rs9804988	0.00488807	0.00299441	0.00394124
gi|251831106|ref|NC_012920.1|:6371	rs6559946	0.00726336	0.000621292	0.00394233
gi|251831106|ref|NC_012920.1|:295	rs6831075	0.00159791	0.00629003	0.00394397
gi|251831106|ref|NC_012920.1|:6371	rs17699449	0.00318026	0.00472335	0.00395181
gi|251831106|ref|NC_012920.1|:295	rs12618463	0.00769814	0.0002055	0.00395182
gi|251831106|ref|NC_012920.1|:295	rs6746482	0.00315441	0.0047512	0.00395281
gi|251831106|ref|NC_012920.1|:462	rs56037597	0.00448718	0.00341947	0.00395333
gi|251831106|ref|NC_012920.1|:6371	rs7182870	0.00687231	0.0010347	0.00395351
gi|251831106|ref|NC_012920.1|:310	rs2498768	0.00693544	0.000979648	0.00395754
gi|251831106|ref|NC_012920.1|:310	rs914940	0.00195086	0.00596991	0.00396039
gi|251831106|ref|NC_012920.1|:6371	rs4483112	0.00228261	0.00563936	0.00396099
gi|251831106|ref|NC_012920.1|:310	rs17673782	0.00230414	0.00562263	0.00396338
gi|251831106|ref|NC_012920.1|:462	rs1126047	0.00510693	0.00282486	0.00396589
gi|251831106|ref|NC_012920.1|:6371	rs13149068	0.00360997	0.00432558	0.00396777
gi|251831106|ref|NC_012920.1|:6371	rs56283092	0.00683169	0.00110846	0.00397007
gi|251831106|ref|NC_012920.1|:462	rs6597479	0.00198085	0.00596046	0.00397066
gi|251831106|ref|NC_012920.1|:295	rs4691420	0.0053969	0.00254687	0.00397188
gi|251831106|ref|NC_012920.1|:6371	rs7017753	0.00307043	0.00487549	0.00397296
gi|251831106|ref|NC_012920.1|:310	rs1361567	0.00545308	0.00249311	0.0039731
gi|251831106|ref|NC_012920.1|:295	rs1497305	0.0024039	0.00554554	0.00397472
gi|251831106|ref|NC_012920.1|:462	rs10105569	0.00303654	0.00491449	0.00397551
gi|251831106|ref|NC_012920.1|:295	rs26536	0.00747948	0.000480516	0.00398
gi|251831106|ref|NC_012920.1|:295	rs4571802	0.0061749	0.0017926	0.00398375
gi|251831106|ref|NC_012920.1|:462	rs1328441	0.00667384	0.00129423	0.00398404
gi|251831106|ref|NC_012920.1|:462	rs35476348	0.00721027	0.000761568	0.00398592
gi|251831106|ref|NC_012920.1|:310	rs10468151	0.00135222	0.00662212	0.00398717
gi|251831106|ref|NC_012920.1|:295	rs4751140	0.00235367	0.00562141	0.00398754
gi|251831106|ref|NC_012920.1|:462	rs9611233	0.00547415	0.0025069	0.00399052
gi|251831106|ref|NC_012920.1|:310	rs12596723	0.00541285	0.002571	0.00399193
gi|251831106|ref|NC_012920.1|:295	rs4392360	0.00628482	0.00169984	0.00399233
gi|251831106|ref|NC_012920.1|:295	rs75580744	0.00374646	0.00424353	0.00399499
gi|251831106|ref|NC_012920.1|:462	rs77556344	0.00358171	0.00441479	0.00399825
gi|251831106|ref|NC_012920.1|:295	rs34636900	0.00301801	0.00497885	0.00399843
gi|251831106|ref|NC_012920.1|:462	kgp11682656	0.00739802	0.000605992	0.00400201
gi|251831106|ref|NC_012920.1|:6371	rs10750479	0.00689387	0.00111118	0.00400252
gi|251831106|ref|NC_012920.1|:310	rs200164422	0.00706749	0.000943875	0.00400568
gi|251831106|ref|NC_012920.1|:462	rs78461359	0.00186559	0.00614759	0.00400659
gi|251831106|ref|NC_012920.1|:295	rs11235812	0.00459289	0.0034218	0.00400734
gi|251831106|ref|NC_012920.1|:6371	rs4919559	0.00359891	0.00441736	0.00400814
gi|251831106|ref|NC_012920.1|:310	kgp6540942	0.00501108	0.00304905	0.00403007
gi|251831106|ref|NC_012920.1|:295	rs58734698	0.00368402	0.00437741	0.00403071
gi|251831106|ref|NC_012920.1|:295	rs355290	0.00553565	0.00252736	0.0040315
gi|251831106|ref|NC_012920.1|:295	rs61934950	0.00170073	0.00637673	0.00403873
gi|251831106|ref|NC_012920.1|:295	rs1510173	0.00584115	0.00223874	0.00403994
gi|251831106|ref|NC_012920.1|:462	rs704784	0.00528437	0.00279617	0.00404027
gi|251831106|ref|NC_012920.1|:6371	rs78555220	0.00700905	0.00107352	0.00404129
gi|251831106|ref|NC_012920.1|:310	rs133576	0.00416741	0.00391923	0.00404332
gi|251831106|ref|NC_012920.1|:462	rs2393505	0.0056485	0.00244122	0.00404486
gi|251831106|ref|NC_012920.1|:295	rs119076	0.00243673	0.00565367	0.0040452
gi|251831106|ref|NC_012920.1|:310	rs891524	0.00466749	0.00342532	0.0040464
gi|251831106|ref|NC_012920.1|:295	rs7536479	0.00756369	0.000534139	0.00404891
gi|251831106|ref|NC_012920.1|:310	rs1795588	0.00540959	0.00269519	0.00405239
gi|251831106|ref|NC_012920.1|:462	rs11810113	0.00642153	0.00168576	0.00405364
gi|251831106|ref|NC_012920.1|:295	rs4837700	0.00648765	0.00163153	0.00405959
gi|251831106|ref|NC_012920.1|:462	rs10238468	0.00450451	0.00361989	0.0040622
gi|251831106|ref|NC_012920.1|:310	rs9381438	0.00105343	0.00707293	0.00406318
gi|251831106|ref|NC_012920.1|:310	rs722809	0.00426946	0.0038586	0.00406403
gi|251831106|ref|NC_012920.1|:310	rs6112852	0.00486026	0.00326885	0.00406456
gi|251831106|ref|NC_012920.1|:462	rs623479	0.000870584	0.00726143	0.00406601
gi|251831106|ref|NC_012920.1|:462	rs6987382	0.00231042	0.00582281	0.00406661
gi|251831106|ref|NC_012920.1|:310	rs9834970	0.00744758	0.000694269	0.00407092
gi|251831106|ref|NC_012920.1|:295	rs1424557	0.00475725	0.00338851	0.00407288
gi|251831106|ref|NC_012920.1|:462	rs11782189	0.00284064	0.00530771	0.00407418
gi|251831106|ref|NC_012920.1|:6371	rs7153691	0.00305371	0.00509552	0.00407462
gi|251831106|ref|NC_012920.1|:6371	rs7807653	0.0034747	0.00467766	0.00407618
gi|251831106|ref|NC_012920.1|:295	rs11612804	0.0029193	0.00523495	0.00407713
gi|251831106|ref|NC_012920.1|:310	rs7718138	0.00271922	0.00543618	0.0040777
gi|251831106|ref|NC_012920.1|:462	rs7587055	0.00541474	0.00275292	0.00408383
gi|251831106|ref|NC_012920.1|:310	rs17380875	0.0050473	0.00313051	0.00408891
gi|251831106|ref|NC_012920.1|:462	rs601667	0.00626789	0.00191068	0.00408928
gi|251831106|ref|NC_012920.1|:462	rs12434095	0.00763129	0.000549694	0.00409049
gi|251831106|ref|NC_012920.1|:295	rs2550412	0.00646175	0.00172074	0.00409124
gi|251831106|ref|NC_012920.1|:462	rs4342196	0.00499341	0.00319135	0.00409238
gi|251831106|ref|NC_012920.1|:310	rs853487	0.0035693	0.00461754	0.00409342
gi|251831106|ref|NC_012920.1|:310	rs66677409	0.00141848	0.0067691	0.00409379
gi|251831106|ref|NC_012920.1|:6371	rs9545598	0.00295732	0.00523132	0.00409432
gi|251831106|ref|NC_012920.1|:310	rs12449630	0.00395694	0.00423782	0.00409738
gi|251831106|ref|NC_012920.1|:6371	rs6984083	0.00708955	0.00110544	0.00409749
gi|251831106|ref|NC_012920.1|:462	rs7845940	0.0031273	0.00506795	0.00409762
gi|251831106|ref|NC_012920.1|:295	rs2046428	0.00700015	0.00119725	0.0040987
gi|251831106|ref|NC_012920.1|:310	rs2089760	0.00479275	0.0034081	0.00410042
gi|251831106|ref|NC_012920.1|:6371	rs117605686	0.00368381	0.00451994	0.00410187
gi|251831106|ref|NC_012920.1|:295	rs73126723	0.00228831	0.00591663	0.00410247
gi|251831106|ref|NC_012920.1|:295	rs6739899	0.00285883	0.00535086	0.00410485
gi|251831106|ref|NC_012920.1|:295	rs6052147	0.00545518	0.00275937	0.00410727
gi|251831106|ref|NC_012920.1|:462	rs13434366	0.00599798	0.00221891	0.00410845
gi|251831106|ref|NC_012920.1|:462	rs4603925	0.00173645	0.00648556	0.00411101
gi|251831106|ref|NC_012920.1|:462	rs59515074	0.00560545	0.00262109	0.00411327
gi|251831106|ref|NC_012920.1|:295	rs604186	0.00786523	0.000367035	0.00411613
gi|251831106|ref|NC_012920.1|:462	rs10237982	0.0056471	0.00259581	0.00412146
gi|251831106|ref|NC_012920.1|:310	rs17190503	0.00677503	0.00147375	0.00412439
gi|251831106|ref|NC_012920.1|:295	rs4129279	0.00151206	0.00673717	0.00412461
gi|251831106|ref|NC_012920.1|:295	rs11729416	0.00296121	0.00529139	0.0041263
gi|251831106|ref|NC_012920.1|:295	rs10773953	0.00144045	0.00681244	0.00412645
gi|251831106|ref|NC_012920.1|:295	rs13393322	0.0063793	0.00187552	0.00412741
gi|251831106|ref|NC_012920.1|:6371	rs11249494	0.00364316	0.00461746	0.00413031
gi|251831106|ref|NC_012920.1|:310	rs744993	0.00327379	0.00498937	0.00413158
gi|251831106|ref|NC_012920.1|:462	rs66586051	0.00224698	0.00602644	0.00413671
gi|251831106|ref|NC_012920.1|:462	rs10888415	0.00357499	0.00470434	0.00413967
gi|251831106|ref|NC_012920.1|:295	rs10183512	0.00451885	0.00376117	0.00414001
gi|251831106|ref|NC_012920.1|:6371	rs10152159	0.00670838	0.00157231	0.00414035
gi|251831106|ref|NC_012920.1|:462	rs61967117	0.00211046	0.00617044	0.00414045
gi|251831106|ref|NC_012920.1|:6371	rs4906933	0.00709335	0.00118773	0.00414054
gi|251831106|ref|NC_012920.1|:295	rs1482069	0.00688217	0.00140022	0.0041412
gi|251831106|ref|NC_012920.1|:295	rs2025429	0.00517181	0.00311914	0.00414548
gi|251831106|ref|NC_012920.1|:462	rs7516960	0.00428288	0.00401539	0.00414913
gi|251831106|ref|NC_012920.1|:295	rs2664400	0.00372997	0.00457369	0.00415183
gi|251831106|ref|NC_012920.1|:295	rs10510106	0.0069153	0.00139792	0.00415661
gi|251831106|ref|NC_012920.1|:462	rs11594819	0.00627609	0.00205545	0.00416577
gi|251831106|ref|NC_012920.1|:462	rs7920137	0.00780213	0.000531437	0.00416678
gi|251831106|ref|NC_012920.1|:462	rs5982533	0.00799124	0.0003446	0.00416792
gi|251831106|ref|NC_012920.1|:310	rs34979622	0.00244633	0.00589677	0.00417155
gi|251831106|ref|NC_012920.1|:295	rs2036814	0.00435261	0.00399375	0.00417318
gi|251831106|ref|NC_012920.1|:6371	rs61976362	0.00398501	0.00436702	0.00417601
gi|251831106|ref|NC_012920.1|:6371	rs11702444	0.007342	0.00101184	0.00417692
gi|251831106|ref|NC_012920.1|:462	rs1387918	0.00319109	0.00516385	0.00417747
gi|251831106|ref|NC_012920.1|:295	rs79290681	0.00719204	0.00116676	0.0041794
gi|251831106|ref|NC_012920.1|:310	rs10401795	0.0055126	0.00284827	0.00418043
gi|251831106|ref|NC_012920.1|:6371	rs72701728	0.0034802	0.00488409	0.00418214
gi|251831106|ref|NC_012920.1|:310	rs28503744	0.00398355	0.00439367	0.00418861
gi|251831106|ref|NC_012920.1|:295	rs4799782	0.00385242	0.00452649	0.00418945
gi|251831106|ref|NC_012920.1|:6371	rs12068145	0.003576	0.0048044	0.0041902
gi|251831106|ref|NC_012920.1|:462	rs13170493	0.00783474	0.000549604	0.00419217
gi|251831106|ref|NC_012920.1|:295	rs12027638	0.00352154	0.00486298	0.00419226
gi|251831106|ref|NC_012920.1|:462	rs34400920	0.0041279	0.00428451	0.00420621
gi|251831106|ref|NC_012920.1|:295	rs62174473	0.00724221	0.00117798	0.00421009
gi|251831106|ref|NC_012920.1|:6371	rs11111806	0.00769443	0.000730878	0.00421265
gi|251831106|ref|NC_012920.1|:295	rs112472106	0.00400963	0.00441578	0.00421271
gi|251831106|ref|NC_012920.1|:310	rs649034	0.00666784	0.00176484	0.00421634
gi|251831106|ref|NC_012920.1|:462	rs11774576	0.00746932	0.000969925	0.00421962
gi|251831106|ref|NC_012920.1|:310	rs1157042	0.00599528	0.00245078	0.00422303
gi|251831106|ref|NC_012920.1|:310	rs73590332	0.00383616	0.00462096	0.00422856
gi|251831106|ref|NC_012920.1|:462	rs2283650	0.00366211	0.00479547	0.00422879
gi|251831106|ref|NC_012920.1|:462	rs9963479	0.0077143	0.000744981	0.00422964
gi|251831106|ref|NC_012920.1|:6371	rs10814572	0.0072171	0.00124291	0.00423001
gi|251831106|ref|NC_012920.1|:295	rs12890188	0.00519715	0.00328082	0.00423898
gi|251831106|ref|NC_012920.1|:462	rs2041501	0.00788429	0.000614139	0.00424921
gi|251831106|ref|NC_012920.1|:310	rs11058227	0.00715205	0.00134988	0.00425096
gi|251831106|ref|NC_012920.1|:295	rs11744012	0.00602458	0.0024945	0.00425954
gi|251831106|ref|NC_012920.1|:462	rs2105580	0.00787323	0.000649158	0.00426119
gi|251831106|ref|NC_012920.1|:295	rs2704476	0.00752512	0.000998534	0.00426183
gi|251831106|ref|NC_012920.1|:310	rs17828194	0.00233002	0.00619866	0.00426434
gi|251831106|ref|NC_012920.1|:295	rs73840533	0.00845589	7.52955e-05	0.00426559
gi|251831106|ref|NC_012920.1|:462	rs10520129	0.00727839	0.00125308	0.00426573
gi|251831106|ref|NC_012920.1|:462	rs6819113	0.00601831	0.00252531	0.00427181
gi|251831106|ref|NC_012920.1|:310	rs12124860	0.000705817	0.0078409	0.00427336
gi|251831106|ref|NC_012920.1|:6371	rs9749274	0.00717418	0.00137702	0.0042756
gi|251831106|ref|NC_012920.1|:310	rs7078410	0.00525423	0.00330005	0.00427714
gi|251831106|ref|NC_012920.1|:6371	rs114768597	0.00697046	0.00158556	0.00427801
gi|251831106|ref|NC_012920.1|:462	rs2689395	0.00616495	0.00239137	0.00427816
gi|251831106|ref|NC_012920.1|:6371	rs2066775	0.00756692	0.000992618	0.00427977
gi|251831106|ref|NC_012920.1|:295	rs4779140	0.00490892	0.00365422	0.00428157
gi|251831106|ref|NC_012920.1|:462	rs61939497	0.00284942	0.00571826	0.00428384
gi|251831106|ref|NC_012920.1|:310	rs9568876	0.00332108	0.00524799	0.00428453
gi|251831106|ref|NC_012920.1|:295	rs230652	0.00715572	0.00141666	0.00428619
gi|251831106|ref|NC_012920.1|:295	rs2833485	0.0031222	0.00545104	0.00428662
gi|251831106|ref|NC_012920.1|:6371	rs6664982	0.00713907	0.00143617	0.00428762
gi|251831106|ref|NC_012920.1|:295	rs7803117	0.00482127	0.00375743	0.00428935
gi|251831106|ref|NC_012920.1|:462	rs9631504	0.00352997	0.00506252	0.00429624
gi|251831106|ref|NC_012920.1|:462	rs10861424	0.00778638	0.000815753	0.00430107
gi|251831106|ref|NC_012920.1|:462	rs1685514	0.00365452	0.00494805	0.00430129
gi|251831106|ref|NC_012920.1|:6371	rs877528	0.00731655	0.00128893	0.00430274
gi|251831106|ref|NC_012920.1|:6371	rs7851008	0.007409	0.00120177	0.00430539
gi|251831106|ref|NC_012920.1|:462	rs12186785	0.00372452	0.00488925	0.00430688
gi|251831106|ref|NC_012920.1|:6371	rs34783597	0.00394485	0.00467309	0.00430897
gi|251831106|ref|NC_012920.1|:462	rs73699552	0.00743532	0.00118483	0.00431008
gi|251831106|ref|NC_012920.1|:6371	rs112081043	0.00405184	0.00457082	0.00431133
gi|251831106|ref|NC_012920.1|:6371	rs12579898	0.00743759	0.00119183	0.00431471
gi|251831106|ref|NC_012920.1|:6371	rs626014	0.00764116	0.00101709	0.00432912
gi|251831106|ref|NC_012920.1|:6371	rs8134226	0.00729325	0.00136714	0.0043302
gi|251831106|ref|NC_012920.1|:295	rs7238205	0.00844727	0.000222779	0.00433502
gi|251831106|ref|NC_012920.1|:462	rs1766275	0.00606094	0.00261224	0.00433659
gi|251831106|ref|NC_012920.1|:462	rs1076186	0.00855925	0.000118416	0.00433883
gi|251831106|ref|NC_012920.1|:462	rs12948078	0.00804571	0.00064558	0.00434564
gi|251831106|ref|NC_012920.1|:6371	rs4752710	0.00273859	0.00595872	0.00434865
gi|251831106|ref|NC_012920.1|:310	rs4532742	0.00430021	0.00440235	0.00435128
gi|251831106|ref|NC_012920.1|:295	rs7602460	0.00674217	0.0019652	0.00435368
gi|251831106|ref|NC_012920.1|:6371	rs6755464	0.00723471	0.00148975	0.00436223
gi|251831106|ref|NC_012920.1|:295	rs10110749	0.00520446	0.0035219	0.00436318
gi|251831106|ref|NC_012920.1|:6371	rs61913497	0.00742958	0.00131704	0.00437331
gi|251831106|ref|NC_012920.1|:6371	rs283852	0.00762753	0.00113512	0.00438133
gi|251831106|ref|NC_012920.1|:295	rs7447513	0.00645476	0.00232617	0.00439046
gi|251831106|ref|NC_012920.1|:462	rs4142716	0.00124092	0.00754073	0.00439083
gi|251831106|ref|NC_012920.1|:462	rs11689420	0.00840667	0.000378346	0.00439251
gi|251831106|ref|NC_012920.1|:310	rs499345	0.00708653	0.00171304	0.00439978
gi|251831106|ref|NC_012920.1|:6371	rs4565946	0.00745145	0.00135331	0.00440238
gi|251831106|ref|NC_012920.1|:462	rs2218638	0.00842445	0.000382187	0.00440332
gi|251831106|ref|NC_012920.1|:6371	rs248527	0.00768144	0.0011335	0.00440747
gi|251831106|ref|NC_012920.1|:310	rs10733604	0.00119552	0.00762397	0.00440974
gi|251831106|ref|NC_012920.1|:462	rs1045603	0.00680184	0.00201828	0.00441006
gi|251831106|ref|NC_012920.1|:295	rs1018527	0.00772452	0.00110011	0.00441231
gi|251831106|ref|NC_012920.1|:295	rs4965913	0.00685714	0.00198384	0.00442049
gi|251831106|ref|NC_012920.1|:462	rs11770504	0.0040426	0.00480815	0.00442538
gi|251831106|ref|NC_012920.1|:462	rs61936786	0.00702087	0.0018323	0.00442659
gi|251831106|ref|NC_012920.1|:462	rs6058783	0.00449446	0.00437075	0.0044326
gi|251831106|ref|NC_012920.1|:462	rs157604	0.000214924	0.00865079	0.00443286
gi|251831106|ref|NC_012920.1|:310	rs2429137	0.00468297	0.00419591	0.00443944
gi|251831106|ref|NC_012920.1|:310	rs5995598	0.00799383	0.000893573	0.0044437
gi|251831106|ref|NC_012920.1|:295	rs12292704	0.00671979	0.00217137	0.00444558
gi|251831106|ref|NC_012920.1|:462	rs58888900	0.00519577	0.00369631	0.00444604
gi|251831106|ref|NC_012920.1|:6371	rs28755798	0.00415675	0.00474037	0.00444856
gi|251831106|ref|NC_012920.1|:6371	rs11803766	0.00385229	0.00504625	0.00444927
gi|251831106|ref|NC_012920.1|:295	rs7592100	0.00370842	0.00519101	0.00444971
gi|251831106|ref|NC_012920.1|:295	rs10495516	0.00681504	0.0020851	0.00445007
gi|251831106|ref|NC_012920.1|:310	rs228433	0.00450458	0.00440471	0.00445465
gi|251831106|ref|NC_012920.1|:6371	rs17088790	0.0077659	0.00114436	0.00445513
gi|251831106|ref|NC_012920.1|:462	rs2033816	0.00535405	0.00356251	0.00445828
gi|251831106|ref|NC_012920.1|:310	rs6886107	0.00279448	0.00613052	0.0044625
gi|251831106|ref|NC_012920.1|:310	rs6998612	0.00433362	0.00460412	0.00446887
gi|251831106|ref|NC_012920.1|:6371	rs75722751	0.00763399	0.00131617	0.00447508
gi|251831106|ref|NC_012920.1|:310	rs13179097	0.00681493	0.00213656	0.00447574
gi|251831106|ref|NC_012920.1|:6371	rs6570562	0.00350626	0.00544819	0.00447723
gi|251831106|ref|NC_012920.1|:6371	rs7205796	0.00414897	0.00480781	0.00447839
gi|251831106|ref|NC_012920.1|:295	rs10955052	0.00885651	0.000102789	0.00447965
gi|251831106|ref|NC_012920.1|:295	rs10224467	0.00514598	0.00381342	0.0044797
gi|251831106|ref|NC_012920.1|:295	rs1274931	0.00430765	0.00465478	0.00448122
gi|251831106|ref|NC_012920.1|:295	rs7165666	0.00223481	0.00673112	0.00448297
gi|251831106|ref|NC_012920.1|:462	rs13269478	0.00466768	0.00429841	0.00448304
gi|251831106|ref|NC_012920.1|:462	rs2211177	0.00784595	0.00112492	0.00448544
gi|251831106|ref|NC_012920.1|:310	rs9933476	0.00632592	0.00264831	0.00448711
gi|251831106|ref|NC_012920.1|:462	rs1450457	0.00761519	0.00136107	0.00448813
gi|251831106|ref|NC_012920.1|:295	rs11765191	0.00482345	0.00415994	0.0044917
gi|251831106|ref|NC_012920.1|:295	rs11985584	0.000636541	0.00834854	0.00449254
gi|251831106|ref|NC_012920.1|:310	rs7004133	0.00606178	0.00293898	0.00450038
gi|251831106|ref|NC_012920.1|:6371	rs11188751	0.00628305	0.00271871	0.00450088
gi|251831106|ref|NC_012920.1|:462	rs1538132	0.00893929	6.74174e-05	0.00450335
gi|251831106|ref|NC_012920.1|:462	rs11651342	0.00480518	0.00420401	0.0045046
gi|251831106|ref|NC_012920.1|:295	rs35549817	0.00817123	0.000840346	0.00450579
gi|251831106|ref|NC_012920.1|:6371	rs952968	0.00770266	0.00130954	0.0045061
gi|251831106|ref|NC_012920.1|:295	rs11932474	0.00608332	0.00293763	0.00451047
gi|251831106|ref|NC_012920.1|:462	rs12608899	0.00826754	0.000753844	0.00451069
gi|251831106|ref|NC_012920.1|:462	rs13001925	0.0014498	0.00757744	0.00451362
gi|251831106|ref|NC_012920.1|:6371	rs7296810	0.0041105	0.00491678	0.00451364
gi|251831106|ref|NC_012920.1|:462	rs6463084	0.00827219	0.00076137	0.00451678
gi|251831106|ref|NC_012920.1|:6371	rs111622662	0.0039845	0.00505011	0.00451731
gi|251831106|ref|NC_012920.1|:295	rs1643992	0.0069995	0.00203731	0.0045184
gi|251831106|ref|NC_012920.1|:462	rs729912	0.00433949	0.00469747	0.00451848
gi|251831106|ref|NC_012920.1|:462	rs9857595	0.00450899	0.00454678	0.00452789
gi|251831106|ref|NC_012920.1|:462	rs9292368	0.00497458	0.00408535	0.00452997
gi|251831106|ref|NC_012920.1|:295	rs7551861	0.00888247	0.000179999	0.00453123
gi|251831106|ref|NC_012920.1|:310	rs17076104	0.00585267	0.00321742	0.00453504
gi|251831106|ref|NC_012920.1|:295	rs12199394	0.00729034	0.00178018	0.00453526
gi|251831106|ref|NC_012920.1|:295	rs4698326	0.00826946	0.000802282	0.00453587
gi|251831106|ref|NC_012920.1|:310	rs4130176	0.00619708	0.00287766	0.00453737
gi|251831106|ref|NC_012920.1|:295	rs4796760	0.00872895	0.000350229	0.00453959
gi|251831106|ref|NC_012920.1|:462	rs12444988	0.00847855	0.000602923	0.00454074
gi|251831106|ref|NC_012920.1|:310	rs10954712	0.00373384	0.00536153	0.00454769
gi|251831106|ref|NC_012920.1|:462	rs2156831	0.00241976	0.00667661	0.00454818
gi|251831106|ref|NC_012920.1|:462	rs76486278	0.00582768	0.00327054	0.00454911
gi|251831106|ref|NC_012920.1|:295	rs12293095	0.00689372	0.00220914	0.00455143
gi|251831106|ref|NC_012920.1|:295	rs9649682	0.0072042	0.00190015	0.00455218
gi|251831106|ref|NC_012920.1|:295	rs4956344	0.00693101	0.0021765	0.00455375
gi|251831106|ref|NC_012920.1|:462	rs10183411	0.00319644	0.00591169	0.00455406
gi|251831106|ref|NC_012920.1|:295	rs6110510	0.00343744	0.00567655	0.00455699
gi|251831106|ref|NC_012920.1|:295	rs484913	0.00799581	0.00112178	0.0045588
gi|251831106|ref|NC_012920.1|:310	rs462716	0.00613013	0.00298826	0.0045592
gi|251831106|ref|NC_012920.1|:310	rs1563338	0.0047275	0.00439167	0.00455958
gi|251831106|ref|NC_012920.1|:310	rs9853986	0.00278401	0.00633815	0.00456108
gi|251831106|ref|NC_012920.1|:295	rs2477234	0.00458714	0.00453519	0.00456116
gi|251831106|ref|NC_012920.1|:6371	kgp885476	0.00320377	0.00591896	0.00456136
gi|251831106|ref|NC_012920.1|:310	rs12520454	0.00496652	0.00416113	0.00456383
gi|251831106|ref|NC_012920.1|:462	rs75921449	0.00876384	0.000375642	0.00456974
gi|251831106|ref|NC_012920.1|:295	rs758791	0.0070976	0.00205949	0.00457854
gi|251831106|ref|NC_012920.1|:462	rs911758	0.00819571	0.000966353	0.00458103
gi|251831106|ref|NC_012920.1|:462	rs41527949	0.00390284	0.00527426	0.00458855
gi|251831106|ref|NC_012920.1|:310	rs74072557	0.00631076	0.00286897	0.00458987
gi|251831106|ref|NC_012920.1|:295	rs997490	0.00605506	0.00312792	0.00459149
gi|251831106|ref|NC_012920.1|:295	rs12435835	0.00834995	0.000833161	0.00459156
gi|251831106|ref|NC_012920.1|:462	rs6761677	0.00607552	0.00310942	0.00459247
gi|251831106|ref|NC_012920.1|:6371	rs6116164	0.0034723	0.00571726	0.00459478
gi|251831106|ref|NC_012920.1|:6371	rs62249948	0.00812869	0.00106199	0.00459534
gi|251831106|ref|NC_012920.1|:462	rs2818387	0.00271865	0.00647263	0.00459564
gi|251831106|ref|NC_012920.1|:462	rs197057	0.00273304	0.00646142	0.00459723
gi|251831106|ref|NC_012920.1|:295	rs73145560	0.00373021	0.00547057	0.00460039
gi|251831106|ref|NC_012920.1|:462	rs13179297	0.00607477	0.00313537	0.00460507
gi|251831106|ref|NC_012920.1|:462	rs1510173	0.0082653	0.000950902	0.0046081
gi|251831106|ref|NC_012920.1|:310	rs2244545	0.00231579	0.00690576	0.00461078
gi|251831106|ref|NC_012920.1|:462	rs12564386	0.00534248	0.0038806	0.00461154
gi|251831106|ref|NC_012920.1|:310	rs242088	0.00528657	0.0039367	0.00461163
gi|251831106|ref|NC_012920.1|:6371	rs62159277	0.00336426	0.00586219	0.00461323
gi|251831106|ref|NC_012920.1|:310	rs13424221	0.00658152	0.00264638	0.00461395
gi|251831106|ref|NC_012920.1|:462	rs1289231	0.00710256	0.00212774	0.00461515
gi|251831106|ref|NC_012920.1|:295	rs7048611	0.00721615	0.00201496	0.00461556
gi|251831106|ref|NC_012920.1|:295	rs6798130	0.00436223	0.00487356	0.0046179
gi|251831106|ref|NC_012920.1|:295	rs12592540	0.00274017	0.00649587	0.00461802
gi|251831106|ref|NC_012920.1|:462	rs4891865	0.00609474	0.00314369	0.00461922
gi|251831106|ref|NC_012920.1|:295	rs2707037	0.00510941	0.00413268	0.00462104
gi|251831106|ref|NC_012920.1|:310	rs78091825	0.00593502	0.00330727	0.00462115
gi|251831106|ref|NC_012920.1|:6371	rs10133495	0.00380276	0.00544116	0.00462196
gi|251831106|ref|NC_012920.1|:6371	rs2078901	0.00777708	0.00149347	0.00463527
gi|251831106|ref|NC_012920.1|:295	rs2371996	0.00573172	0.00355574	0.00464373
gi|251831106|ref|NC_012920.1|:295	rs74623793	0.00860322	0.000690718	0.00464697
gi|251831106|ref|NC_012920.1|:462	rs1885317	0.00833393	0.000960275	0.0046471
gi|251831106|ref|NC_012920.1|:462	rs11019174	0.00580297	0.00349369	0.00464833
gi|251831106|ref|NC_012920.1|:295	rs2072385	0.0066199	0.00268064	0.00465027
gi|251831106|ref|NC_012920.1|:6371	rs67055867	0.00399597	0.00530907	0.00465252
gi|251831106|ref|NC_012920.1|:295	rs6420010	0.00711391	0.00219173	0.00465282
gi|251831106|ref|NC_012920.1|:295	rs3924019	0.00878317	0.000524036	0.0046536
gi|251831106|ref|NC_012920.1|:310	rs7250117	0.00472422	0.00458314	0.00465368
gi|251831106|ref|NC_012920.1|:295	rs10852534	0.00403785	0.00527241	0.00465513
gi|251831106|ref|NC_012920.1|:310	rs1557355	0.00771416	0.00161065	0.0046624
gi|251831106|ref|NC_012920.1|:295	rs10106681	0.000605838	0.00872228	0.00466406
gi|251831106|ref|NC_012920.1|:462	rs6115026	0.0079636	0.00136909	0.00466634
gi|251831106|ref|NC_012920.1|:295	rs4658565	0.00157398	0.00776293	0.00466846
gi|251831106|ref|NC_012920.1|:295	rs293245	0.0066691	0.00266928	0.00466919
gi|251831106|ref|NC_012920.1|:310	rs177771	0.00922987	0.000110858	0.00467036
gi|251831106|ref|NC_012920.1|:6371	rs830447	0.00760051	0.00174561	0.00467306
gi|251831106|ref|NC_012920.1|:310	rs10948953	0.00248923	0.00688678	0.00468801
gi|251831106|ref|NC_012920.1|:462	rs73619950	0.00211891	0.00725986	0.00468938
gi|251831106|ref|NC_012920.1|:462	rs7600852	0.00789475	0.00149078	0.00469277
gi|251831106|ref|NC_012920.1|:462	rs10887346	0.00511707	0.00428679	0.00470193
gi|251831106|ref|NC_012920.1|:462	rs6899003	0.0065444	0.002863	0.0047037
gi|251831106|ref|NC_012920.1|:462	rs2736105	0.00477615	0.0046358	0.00470597
gi|251831106|ref|NC_012920.1|:295	kgp10129367	0.00545388	0.00395927	0.00470658
gi|251831106|ref|NC_012920.1|:295	rs76127164	0.00528917	0.0041262	0.00470768
gi|251831106|ref|NC_012920.1|:6371	rs12692701	0.00445622	0.00496727	0.00471174
gi|251831106|ref|NC_012920.1|:310	rs6432454	0.00547609	0.00394803	0.00471206
gi|251831106|ref|NC_012920.1|:462	rs4683441	0.00301128	0.0064152	0.00471324
gi|251831106|ref|NC_012920.1|:462	rs39858	0.00819277	0.00123832	0.00471554
gi|251831106|ref|NC_012920.1|:310	rs7194038	0.00513449	0.00430988	0.00472219
gi|251831106|ref|NC_012920.1|:295	rs524705	0.00676744	0.0026809	0.00472417
gi|251831106|ref|NC_012920.1|:295	rs11657720	0.00592067	0.0035281	0.00472439
gi|251831106|ref|NC_012920.1|:295	rs7231738	0.00770717	0.00174242	0.0047248
gi|251831106|ref|NC_012920.1|:462	rs11461637	0.00750351	0.00195311	0.00472831
gi|251831106|ref|NC_012920.1|:295	rs4855963	0.00495947	0.00449876	0.00472911
gi|251831106|ref|NC_012920.1|:462	rs235913	0.00696237	0.00250167	0.00473202
gi|251831106|ref|NC_012920.1|:310	rs11152195	0.00695696	0.0025136	0.00473528
gi|251831106|ref|NC_012920.1|:295	rs12079180	0.00853077	0.00094073	0.00473575
gi|251831106|ref|NC_012920.1|:310	rs600613	0.00331124	0.00617848	0.00474486
gi|251831106|ref|NC_012920.1|:295	rs11616188	0.00926122	0.000245472	0.00475335
gi|251831106|ref|NC_012920.1|:295	rs394695	0.00877465	0.000734514	0.00475458
gi|251831106|ref|NC_012920.1|:295	rs1502815	0.00815913	0.00135798	0.00475856
gi|251831106|ref|NC_012920.1|:295	rs1862428	0.00827565	0.00124304	0.00475934
gi|251831106|ref|NC_012920.1|:295	rs6929571	0.00424616	0.0052737	0.00475993
gi|251831106|ref|NC_012920.1|:295	rs11081084	0.00381595	0.0057137	0.00476483
gi|251831106|ref|NC_012920.1|:295	rs9381141	0.00688381	0.00264592	0.00476487
gi|251831106|ref|NC_012920.1|:310	rs3793472	0.0013874	0.00814388	0.00476564
gi|251831106|ref|NC_012920.1|:462	rs12223269	0.00610231	0.00342992	0.00476611
gi|251831106|ref|NC_012920.1|:295	rs11252808	0.00397826	0.00556141	0.00476984
gi|251831106|ref|NC_012920.1|:295	rs10511481	0.00303497	0.00650594	0.00477045
gi|251831106|ref|NC_012920.1|:6371	rs11106143	0.00803463	0.00151191	0.00477327
gi|251831106|ref|NC_012920.1|:6371	rs13285433	0.00794528	0.00160534	0.00477531
gi|251831106|ref|NC_012920.1|:6371	rs11713163	0.00835339	0.00120038	0.00477688
gi|251831106|ref|NC_012920.1|:6371	rs72826317	0.00305287	0.00651813	0.0047855
gi|251831106|ref|NC_012920.1|:6371	rs12678162	0.00462121	0.00495604	0.00478862
gi|251831106|ref|NC_012920.1|:462	rs1062292	0.00727136	0.00230795	0.00478966
gi|251831106|ref|NC_012920.1|:295	rs62208310	0.00253467	0.00705044	0.00479256
gi|251831106|ref|NC_012920.1|:295	rs12496946	0.00330955	0.00627619	0.00479287
gi|251831106|ref|NC_012920.1|:295	rs12418975	0.00418272	0.00541949	0.0048011
gi|251831106|ref|NC_012920.1|:295	rs17092034	0.00853634	0.00106702	0.00480168
gi|251831106|ref|NC_012920.1|:310	rs4902425	0.00356948	0.00603567	0.00480257
gi|251831106|ref|NC_012920.1|:462	rs4729450	0.00896647	0.000639386	0.00480293
gi|251831106|ref|NC_012920.1|:462	rs11639447	0.00502481	0.00459255	0.00480868
gi|251831106|ref|NC_012920.1|:295	rs873970	0.00874911	0.000876381	0.00481275
gi|251831106|ref|NC_012920.1|:295	rs11689970	0.00770724	0.00191892	0.00481308
gi|251831106|ref|NC_012920.1|:6371	rs9442235	0.00849238	0.00113428	0.00481333
gi|251831106|ref|NC_012920.1|:462	rs3824915	0.00562559	0.00400248	0.00481403
gi|251831106|ref|NC_012920.1|:310	rs10110809	0.00651647	0.00311221	0.00481434
gi|251831106|ref|NC_012920.1|:6371	rs245154	0.0044236	0.00521703	0.00482032
gi|251831106|ref|NC_012920.1|:295	rs7042267	0.00725989	0.00239103	0.00482546
gi|251831106|ref|NC_012920.1|:295	rs2102548	0.00436566	0.00529074	0.0048282
gi|251831106|ref|NC_012920.1|:462	rs12148810	0.00415376	0.00550988	0.00483182
gi|251831106|ref|NC_012920.1|:462	rs16904104	0.00646212	0.00320623	0.00483417
gi|251831106|ref|NC_012920.1|:295	rs75262387	0.00635527	0.00331339	0.00483433
gi|251831106|ref|NC_012920.1|:6371	rs11879614	0.00843092	0.0012436	0.00483726
gi|251831106|ref|NC_012920.1|:462	rs743453	0.00683828	0.00283804	0.00483816
gi|251831106|ref|NC_012920.1|:462	rs201135805	0.00935153	0.000329558	0.00484054
gi|251831106|ref|NC_012920.1|:462	rs11183753	0.00750639	0.00217749	0.00484194
gi|251831106|ref|NC_012920.1|:462	rs2254717	0.00466506	0.00502128	0.00484317
gi|251831106|ref|NC_012920.1|:310	rs2605877	0.00622556	0.00346541	0.00484549
gi|251831106|ref|NC_012920.1|:310	rs35184598	0.0037627	0.00593128	0.00484699
gi|251831106|ref|NC_012920.1|:295	rs79543585	0.00853027	0.00116459	0.00484743
gi|251831106|ref|NC_012920.1|:310	rs34031406	0.0091774	0.000517856	0.00484763
gi|251831106|ref|NC_012920.1|:462	rs9937643	0.00385552	0.00584034	0.00484793
gi|251831106|ref|NC_012920.1|:295	rs1612501	0.0065618	0.00313812	0.00484996
gi|251831106|ref|NC_012920.1|:462	rs4770771	0.00655311	0.00314904	0.00485107
gi|251831106|ref|NC_012920.1|:295	rs1985884	0.00905687	0.000645574	0.00485122
gi|251831106|ref|NC_012920.1|:462	rs760306	0.00794183	0.00176886	0.00485535
gi|251831106|ref|NC_012920.1|:6371	rs4898851	0.0038546	0.0058598	0.0048572
gi|251831106|ref|NC_012920.1|:295	rs12568043	0.00780665	0.0019191	0.00486288
gi|251831106|ref|NC_012920.1|:462	rs916256	0.00776018	0.00196567	0.00486293
gi|251831106|ref|NC_012920.1|:310	rs6497151	0.00474577	0.00498371	0.00486474
gi|251831106|ref|NC_012920.1|:310	rs56227712	0.00467743	0.00505498	0.00486621
gi|251831106|ref|NC_012920.1|:462	rs8014430	0.00838353	0.00135288	0.00486821
gi|251831106|ref|NC_012920.1|:6371	rs4713925	0.00375748	0.00599431	0.00487589
gi|251831106|ref|NC_012920.1|:6371	rs11228554	0.00837283	0.00138146	0.00487714
gi|251831106|ref|NC_012920.1|:295	rs11102213	0.00519735	0.00455701	0.00487718
gi|251831106|ref|NC_012920.1|:6371	rs4925798	0.0081725	0.00158422	0.00487836
gi|251831106|ref|NC_012920.1|:6371	rs2529167	0.00829393	0.00146955	0.00488174
gi|251831106|ref|NC_012920.1|:295	rs2803566	0.00721012	0.00256017	0.00488515
gi|251831106|ref|NC_012920.1|:462	rs6571241	0.00886932	0.000911977	0.00489065
gi|251831106|ref|NC_012920.1|:310	rs9405137	0.00323088	0.00655129	0.00489108
gi|251831106|ref|NC_012920.1|:310	rs9940161	0.00646571	0.00332385	0.00489478
gi|251831106|ref|NC_012920.1|:6371	rs1925608	0.00898518	0.000806846	0.00489601
gi|251831106|ref|NC_012920.1|:295	rs9830719	0.00721727	0.0025833	0.00490028
gi|251831106|ref|NC_012920.1|:310	rs4861977	0.00493039	0.00487858	0.00490449
gi|251831106|ref|NC_012920.1|:462	rs7970071	0.00752843	0.00229543	0.00491193
gi|251831106|ref|NC_012920.1|:310	rs4960226	0.00973809	9.75985e-05	0.00491784
gi|251831106|ref|NC_012920.1|:295	rs17030993	0.00945161	0.000386877	0.00491924
gi|251831106|ref|NC_012920.1|:462	rs2958471	0.00805882	0.00178071	0.00491976
gi|251831106|ref|NC_012920.1|:310	rs11715608	0.00252531	0.00731746	0.00492138
gi|251831106|ref|NC_012920.1|:295	rs4771295	0.00926372	0.000581738	0.00492273
gi|251831106|ref|NC_012920.1|:295	rs5017204	0.00868059	0.00116528	0.00492293
gi|251831106|ref|NC_012920.1|:462	rs11763029	0.00977209	7.4187e-05	0.00492314
gi|251831106|ref|NC_012920.1|:295	rs2526736	0.000270057	0.00957913	0.00492459
gi|251831106|ref|NC_012920.1|:295	rs11088319	0.0029679	0.00689976	0.00493383
gi|251831106|ref|NC_012920.1|:462	rs4827657	0.0030458	0.00682267	0.00493424
gi|251831106|ref|NC_012920.1|:462	rs889869	0.00913818	0.000730494	0.00493434
gi|251831106|ref|NC_012920.1|:310	rs3810046	0.0048648	0.00502058	0.00494269
gi|251831106|ref|NC_012920.1|:462	rs6471119	0.00729145	0.00259871	0.00494508
gi|251831106|ref|NC_012920.1|:462	rs12763622	0.00486256	0.00503631	0.00494944
gi|251831106|ref|NC_012920.1|:295	rs200637	0.0051026	0.00480143	0.00495201
gi|251831106|ref|NC_012920.1|:310	rs851303	0.00210042	0.00780734	0.00495388
gi|251831106|ref|NC_012920.1|:310	rs6806220	0.00702344	0.00288871	0.00495607
gi|251831106|ref|NC_012920.1|:295	rs6812564	0.00668862	0.00322436	0.00495649
gi|251831106|ref|NC_012920.1|:462	rs7302706	0.00558567	0.00433973	0.0049627
gi|251831106|ref|NC_012920.1|:310	rs78863315	0.00248619	0.0074457	0.00496594
gi|251831106|ref|NC_012920.1|:462	rs76821577	0.00615238	0.00378184	0.00496711
gi|251831106|ref|NC_012920.1|:462	rs12503470	0.00264084	0.00729851	0.00496967
gi|251831106|ref|NC_012920.1|:310	rs2305843	0.00491675	0.00502342	0.00497008
gi|251831106|ref|NC_012920.1|:295	rs58836834	0.00973036	0.000213247	0.0049718
gi|251831106|ref|NC_012920.1|:295	rs4074855	0.00440861	0.00554077	0.00497469
gi|251831106|ref|NC_012920.1|:295	rs17575616	0.00176719	0.00818671	0.00497695
gi|251831106|ref|NC_012920.1|:295	rs10792694	0.00948372	0.000471371	0.00497755
gi|251831106|ref|NC_012920.1|:462	rs78553916	0.00486541	0.00508976	0.00497758
gi|251831106|ref|NC_012920.1|:462	rs56894054	0.00903448	0.000925043	0.00497976
gi|251831106|ref|NC_012920.1|:295	rs76643428	0.00448569	0.00547527	0.00498048
gi|251831106|ref|NC_012920.1|:6371	rs79877529	0.0048884	0.00507335	0.00498087
gi|251831106|ref|NC_012920.1|:462	rs12258	0.00969696	0.000270987	0.00498397
gi|251831106|ref|NC_012920.1|:295	rs4905713	0.00876775	0.00120301	0.00498538
gi|251831106|ref|NC_012920.1|:295	rs6069788	0.00776915	0.00220309	0.00498612
gi|251831106|ref|NC_012920.1|:6371	rs2281894	0.00432489	0.00564767	0.00498628
gi|251831106|ref|NC_012920.1|:310	rs7826510	0.001508	0.00846723	0.00498761
gi|251831106|ref|NC_012920.1|:462	rs1538371	0.00899699	0.000986751	0.00499187
gi|251831106|ref|NC_012920.1|:6371	rs10224512	0.00828755	0.00170458	0.00499607
gi|251831106|ref|NC_012920.1|:310	rs67568091	0.0036319	0.00636256	0.00499723
gi|251831106|ref|NC_012920.1|:295	rs10762060	0.00695427	0.00305533	0.0050048
gi|251831106|ref|NC_012920.1|:295	rs73023701	0.00795151	0.00206267	0.00500709
gi|251831106|ref|NC_012920.1|:310	rs152225	0.00705623	0.00295946	0.00500785
gi|251831106|ref|NC_012920.1|:295	rs4286979	0.00142784	0.00859501	0.00501142
gi|251831106|ref|NC_012920.1|:295	rs16839281	0.00903982	0.000986018	0.00501292
gi|251831106|ref|NC_012920.1|:462	rs10968122	0.00463715	0.00540704	0.00502209
gi|251831106|ref|NC_012920.1|:6371	rs9910359	0.00856126	0.00148562	0.00502344
gi|251831106|ref|NC_012920.1|:295	rs6485313	0.0075732	0.00248719	0.00503019
gi|251831106|ref|NC_012920.1|:295	rs16904104	0.00405072	0.00601313	0.00503192
gi|251831106|ref|NC_012920.1|:462	rs10075145	0.00994173	0.000124898	0.00503331
gi|251831106|ref|NC_012920.1|:310	rs239904	0.00223112	0.00784181	0.00503646
gi|251831106|ref|NC_012920.1|:295	rs2699803	0.00531121	0.00476656	0.00503888
gi|251831106|ref|NC_012920.1|:295	rs9828619	0.00489195	0.00518662	0.00503929
gi|251831106|ref|NC_012920.1|:295	rs1897620	0.00869315	0.00138732	0.00504024
gi|251831106|ref|NC_012920.1|:6371	rs1348284	0.00518433	0.00489646	0.00504039
gi|251831106|ref|NC_012920.1|:310	rs913772	0.00524064	0.00484159	0.00504112
gi|251831106|ref|NC_012920.1|:462	rs11677325	0.00727905	0.00280945	0.00504425
gi|251831106|ref|NC_012920.1|:310	rs4608575	0.00795655	0.00213518	0.00504587
gi|251831106|ref|NC_012920.1|:295	rs4880003	0.00200962	0.0080898	0.00504971
gi|251831106|ref|NC_012920.1|:295	rs743537	0.00307524	0.00702547	0.00505035
gi|251831106|ref|NC_012920.1|:462	rs361540	0.00385331	0.00625035	0.00505183
gi|251831106|ref|NC_012920.1|:6371	rs2834278	0.00848249	0.00162137	0.00505193
gi|251831106|ref|NC_012920.1|:462	rs6962639	0.00359345	0.00651462	0.00505404
gi|251831106|ref|NC_012920.1|:462	rs7270847	0.0100314	0.000102159	0.00506678
gi|251831106|ref|NC_012920.1|:295	rs11207429	0.00882838	0.00131517	0.00507178
gi|251831106|ref|NC_012920.1|:462	rs6828785	0.00964911	0.000495556	0.00507233
gi|251831106|ref|NC_012920.1|:6371	rs2446925	0.00822001	0.00192514	0.00507258
gi|251831106|ref|NC_012920.1|:6371	rs966534	0.00946227	0.000686898	0.00507458
gi|251831106|ref|NC_012920.1|:295	rs12138592	0.00645653	0.00369707	0.0050768
gi|251831106|ref|NC_012920.1|:462	rs10955052	0.0100332	0.000123047	0.00507812
gi|251831106|ref|NC_012920.1|:462	rs1417522	0.00555455	0.00460432	0.00507944
gi|251831106|ref|NC_012920.1|:6371	rs1817178	0.00874624	0.00141626	0.00508125
gi|251831106|ref|NC_012920.1|:462	rs200808189	0.00424737	0.00591746	0.00508241
gi|251831106|ref|NC_012920.1|:295	rs28733382	0.00599966	0.00416739	0.00508353
gi|251831106|ref|NC_012920.1|:462	rs11100407	0.00654041	0.00363257	0.00508649
gi|251831106|ref|NC_012920.1|:295	rs200501404	0.00929978	0.000875493	0.00508764
gi|251831106|ref|NC_012920.1|:310	rs1408208	0.0041901	0.00598843	0.00508927
gi|251831106|ref|NC_012920.1|:295	rs213039	0.00786736	0.0023129	0.00509013
gi|251831106|ref|NC_012920.1|:462	rs79790419	0.00815079	0.00203599	0.00509339
gi|251831106|ref|NC_012920.1|:295	rs9520403	0.0092528	0.000934048	0.00509342
gi|251831106|ref|NC_012920.1|:462	rs2720561	0.00608493	0.00411237	0.00509865
gi|251831106|ref|NC_012920.1|:462	rs2503722	0.00783495	0.00236251	0.00509873
gi|251831106|ref|NC_012920.1|:295	rs10402879	0.00777747	0.00242284	0.00510016
gi|251831106|ref|NC_012920.1|:6371	rs1011910	0.00783605	0.00236667	0.00510136
gi|251831106|ref|NC_012920.1|:462	rs11845640	0.0059675	0.00424005	0.00510377
gi|251831106|ref|NC_012920.1|:6371	rs1005351	0.00862109	0.00158698	0.00510403
gi|251831106|ref|NC_012920.1|:310	kgp3878256	0.0094891	0.000722951	0.00510603
gi|251831106|ref|NC_012920.1|:462	rs1207952	0.00944966	0.000763371	0.00510652
gi|251831106|ref|NC_012920.1|:462	rs9837294	0.00587076	0.00434326	0.00510701
gi|251831106|ref|NC_012920.1|:6371	rs6665763	0.00466042	0.00555737	0.0051089
gi|251831106|ref|NC_012920.1|:6371	rs7928903	0.008814	0.00142297	0.00511849
gi|251831106|ref|NC_012920.1|:310	rs10225135	0.00408729	0.0061504	0.00511885
gi|251831106|ref|NC_012920.1|:295	rs1878806	0.00512349	0.00511967	0.00512158
gi|251831106|ref|NC_012920.1|:462	rs4779140	0.00358953	0.00665392	0.00512172
gi|251831106|ref|NC_012920.1|:295	rs2025064	0.00934854	0.000899942	0.00512424
gi|251831106|ref|NC_012920.1|:295	rs4715248	0.00743648	0.00281383	0.00512515
gi|251831106|ref|NC_012920.1|:462	rs1536749	0.00867729	0.00157562	0.00512646
gi|251831106|ref|NC_012920.1|:462	rs4680827,rs879292033	0.00760916	0.00264532	0.00512724
gi|251831106|ref|NC_012920.1|:462	rs2788032	0.00438059	0.00587579	0.00512819
gi|251831106|ref|NC_012920.1|:295	rs5756985	0.00187069	0.00838704	0.00512886
gi|251831106|ref|NC_012920.1|:295	rs11724768	0.00539743	0.00486635	0.00513189
gi|251831106|ref|NC_012920.1|:6371	rs10184643	0.0088725	0.00139888	0.00513569
gi|251831106|ref|NC_012920.1|:310	rs1558699	0.00961267	0.000661532	0.0051371
gi|251831106|ref|NC_012920.1|:6371	rs4747434	0.00892969	0.00134673	0.00513821
gi|251831106|ref|NC_012920.1|:6371	rs1040045	0.00892753	0.00135498	0.00514125
gi|251831106|ref|NC_012920.1|:462	rs795941	0.00560942	0.00468436	0.00514689
gi|251831106|ref|NC_012920.1|:462	rs4866437	0.00455846	0.00573618	0.00514732
gi|251831106|ref|NC_012920.1|:310	rs7605681	0.00301915	0.00727871	0.00514893
gi|251831106|ref|NC_012920.1|:462	rs10774442	0.00980352	0.000505453	0.00515449
gi|251831106|ref|NC_012920.1|:6371	rs9428653	0.00885529	0.00145751	0.0051564
gi|251831106|ref|NC_012920.1|:6371	rs6459404	0.00467757	0.00563681	0.00515719
gi|251831106|ref|NC_012920.1|:310	rs2237176	0.00907178	0.00124404	0.00515791
gi|251831106|ref|NC_012920.1|:295	rs7015481	0.00530666	0.00500948	0.00515807
gi|251831106|ref|NC_012920.1|:295	rs8109791	0.0021747	0.00814151	0.0051581
gi|251831106|ref|NC_012920.1|:6371	rs2112536	0.00906194	0.0012655	0.00516372
gi|251831106|ref|NC_012920.1|:6371	rs10268254	0.00433759	0.00599718	0.00516739
gi|251831106|ref|NC_012920.1|:310	rs11136047	0.00467334	0.0056723	0.00517282
gi|251831106|ref|NC_012920.1|:462	rs13426046	0.00935982	0.00099067	0.00517525
gi|251831106|ref|NC_012920.1|:295	rs6919444	0.00912701	0.00123014	0.00517857
gi|251831106|ref|NC_012920.1|:310	rs6958122	0.00159952	0.00877563	0.00518757
[truncated: 12,342 more rows]

## Sheet: Table S5
Supplementary Table S5. DEGs of ADNI dataset (AD vs. no dementia)
Probe	Genome.Version	Gene.Title	Gene.Symbol	Chromosomal.Location	GB_LIST	Ensembl	Entrez.Gene	logFC	AveExpr	t	P.Value	adj.P.Val	B
11717994_a_at	February 2009 (Genome Reference Consortium GRCh37)	nuclear receptor subfamily 4, group A, member 1	NR4A1	chr12q13	NM_002135,NM_173157	ENSG00000123358	3164	-0.333595	5.33442	-4.48453	8.47e-06	0.0798233	3.2797
11723445_a_at	February 2009 (Genome Reference Consortium GRCh37)	transmembrane protein 132A	TMEM132A	chr11q12.2	NM_017870,NM_178031	ENSG00000006118	54972	0.12164	3.37537	4.45791	9.56e-06	0.0798233	3.17292
11742204_a_at	February 2009 (Genome Reference Consortium GRCh37)	mitogen-activated protein kinase 14	MAPK14	chr6p21.3-p21.2	NM_001315,NM_139012,NM_139013,NM_139014	ENSG00000112062	1432	0.149613	8.76859	4.42068	1.13e-05	0.0798233	3.02459
11757474_x_at	February 2009 (Genome Reference Consortium GRCh37)	chloride intracellular channel 1	CLIC1	chr6p22.1-p21.2	NM_001288	ENSG00000206394 /// ENSG00000213719 /// ENSG00000223639 /// ENSG00000226248 /// ENSG00000226417 /// ENSG00000226651 /// ENSG00000230685	1192	0.0460461	11.5868	4.37173	1.41e-05	0.0798233	2.83133
11747587_a_at	February 2009 (Genome Reference Consortium GRCh37)	chromosome 15 open reading frame 44	C15orf44	chr15q22.31	NM_001136043,NM_030800	ENSG00000138614	81556	-0.108851	5.64635	-4.3639	1.46e-05	0.0798233	2.8006
11719922_a_at	February 2009 (Genome Reference Consortium GRCh37)	GM2 ganglioside activator	GM2A	chr5q31.3-q33.1	NM_000405,NM_001167607	ENSG00000196743	2760	0.171146	4.24397	4.35098	1.55e-05	0.0798233	2.75002
11717995_x_at	February 2009 (Genome Reference Consortium GRCh37)	nuclear receptor subfamily 4, group A, member 1	NR4A1	chr12q13	NM_002135,NM_173157	ENSG00000123358	3164	-0.209118	5.39251	-4.33234	1.68e-05	0.0798233	2.67731
11728983_a_at	February 2009 (Genome Reference Consortium GRCh37)	filamin A interacting protein 1	FILIP1	chr6q14.1	NM_015687	ENSG00000118407	27145	0.0731627	3.23293	4.29808	1.95e-05	0.0798233	2.54442
11718407_a_at	February 2009 (Genome Reference Consortium GRCh37)	transmembrane BAX inhibitor motif containing 6	TMBIM6	chr12q12-q13	NM_001098576,NM_003217	ENSG00000139644	7009	0.0618725	10.7684	4.289	2.03e-05	0.0798233	2.50937
11739565_a_at	February 2009 (Genome Reference Consortium GRCh37)	FK506 binding protein 5	FKBP5	chr6p21.3-p21.2	NM_001145775,NM_001145776,NM_001145777,NM_004117	ENSG00000096060	2289	0.264772	6.02811	4.26094	2.3e-05	0.0812361	2.40147
11758707_s_at	February 2009 (Genome Reference Consortium GRCh37)	chromosome 5 open reading frame 25	C5orf25	chr5q35.2	NM_198567	ENSG00000170085	375484	-0.146864	6.51418	-4.208	2.89e-05	0.0929417	2.19978
11747156_x_at	February 2009 (Genome Reference Consortium GRCh37)	FXYD domain containing ion transport regulator 6	FXYD6	chr11q23.3	NM_001164831,NM_001164832,NM_001164836,NM_001164837,NM_022003	ENSG00000137726	53826	0.152877	4.52948	4.13464	3.96e-05	0.113143	1.9242
11730698_a_at	February 2009 (Genome Reference Consortium GRCh37)	forkhead box R1	FOXR1	chr11q23.3	NM_181721	ENSG00000176302	283150	0.0792719	3.47303	4.10431	4.51e-05	0.113143	1.81163
11750247_x_at	February 2009 (Genome Reference Consortium GRCh37)	G protein-coupled estrogen receptor 1	GPER	chr7p22.3	NM_001039966,NM_001098201,NM_001505	ENSG00000164850	2852	0.138865	3.81962	4.099	4.61e-05	0.113143	1.79201
11730765_at	February 2009 (Genome Reference Consortium GRCh37)	CD177 molecule	CD177	chr19q13.2	NM_020406	---	57126	0.430034	3.56097	4.08924	4.8e-05	0.113143	1.75598
11744260_a_at	February 2009 (Genome Reference Consortium GRCh37)	CD63 molecule	CD63	chr12q12-q13	NM_001040034,NM_001780	ENSG00000135404	967	0.0629087	10.7116	4.04914	5.68e-05	0.125509	1.6089
11754833_a_at	February 2009 (Genome Reference Consortium GRCh37)	toll-like receptor 2	TLR2	chr4q32	NM_003264	ENSG00000137462	7097	0.104401	10.3771	4.03266	6.09e-05	0.125842	1.54884
11746251_x_at	February 2009 (Genome Reference Consortium GRCh37)	chloride intracellular channel 1	CLIC1	chr6p22.1-p21.2	NM_001288	ENSG00000206394 /// ENSG00000213719 /// ENSG00000223639 /// ENSG00000226248 /// ENSG00000226417 /// ENSG00000226651 /// ENSG00000230685	1192	0.0444907	11.4599	4.00649	6.79e-05	0.125842	1.45393
11731661_s_at	February 2009 (Genome Reference Consortium GRCh37)	D site of albumin promoter (albumin D-box) binding protein	DBP	chr19q13.3	NM_001352	ENSG00000105516	1628	-0.11531	4.38797	-4.00036	6.96e-05	0.125842	1.43179
11756334_x_at	February 2009 (Genome Reference Consortium GRCh37)	annexin A3	ANXA3	chr4q13-q22	NM_005139	ENSG00000138772	306	0.277161	8.0807	3.9948	7.12e-05	0.125842	1.41175
11757417_x_at	February 2009 (Genome Reference Consortium GRCh37)	CD63 molecule	CD63	chr12q12-q13	NM_001040034,NM_001780	ENSG00000135404	967	0.064394	10.7114	3.93746	9.01e-05	0.138059	1.20648
11746877_a_at	February 2009 (Genome Reference Consortium GRCh37)	MAX dimerization protein 3	MXD3	chr5q35.3	NM_001142935,NM_031300	ENSG00000213347	83463	0.0934293	3.79045	3.93099	9.26e-05	0.138059	1.18349
11716629_at	February 2009 (Genome Reference Consortium GRCh37)	immediate early response 5	IER5	chr1q25.3	NM_016545	ENSG00000162783	51278	-0.131591	7.03299	-3.91672	9.81e-05	0.138059	1.13293
11727552_at	February 2009 (Genome Reference Consortium GRCh37)	frizzled homolog 2 (Drosophila)	FZD2	chr17q21.1	NM_001466	ENSG00000180340	2535	0.121762	3.0918	3.91037	0.000100652	0.138059	1.11046
11724283_a_at	February 2009 (Genome Reference Consortium GRCh37)	annexin A3	ANXA3	chr4q13-q22	NM_005139	ENSG00000138772	306	0.259779	8.2639	3.90865	0.000101355	0.138059	1.1044
11743045_a_at	February 2009 (Genome Reference Consortium GRCh37)	flotillin 1	FLOT1	chr6p21.3	NM_005803	ENSG00000137312 /// ENSG00000206379 /// ENSG00000206480 /// ENSG00000230143 /// ENSG00000232280 /// ENSG00000236271	10211	0.139228	5.8275	3.90439	0.000103119	0.138059	1.08938
11752215_s_at	February 2009 (Genome Reference Consortium GRCh37)	glyoxalase domain containing 4	GLOD4	chr17p13.3	NM_016080	ENSG00000167699	51031	-0.0995014	7.41022	-3.89873	0.000105511	0.138059	1.06941
11759097_a_at	February 2009 (Genome Reference Consortium GRCh37)	zinc finger protein 703	ZNF703	chr8p11.23	NM_025069	---	80139	-0.184498	7.94259	-3.86832	0.000119272	0.150492	0.962725
11742220_x_at	February 2009 (Genome Reference Consortium GRCh37)	CD46 molecule, complement regulatory protein	CD46	chr1q32	NM_002389,NM_153826,NM_172350,NM_172351,NM_172352,NM_172353,NM_172354,NM_172355,NM_172356,NM_172357,NM_172358,NM_172359,NM_172360,NM_172361	ENSG00000117335	4179	0.150946	6.1088	3.84694	0.000129945	0.152414	0.888194
11722971_a_at	February 2009 (Genome Reference Consortium GRCh37)	cAMP responsive element binding protein 5	CREB5	chr7p15.1	NM_001011666,NM_004904,NM_182898,NM_182899	ENSG00000146592	9586	0.126142	9.83235	3.84249	0.000132277	0.152414	0.872727
11746275_a_at	February 2009 (Genome Reference Consortium GRCh37)	FK506 binding protein 5	FKBP5	chr6p21.3-p21.2	NM_001145775,NM_001145776,NM_001145777,NM_004117	ENSG00000096060	2289	0.232602	5.15872	3.83974	0.000133738	0.152414	0.863177
11744292_at	February 2009 (Genome Reference Consortium GRCh37)	NGFI-A binding protein 2 (EGR1 binding protein 2)	NAB2	chr12q13.3-q14.1	NM_005967	ENSG00000166886	4665	-0.0946945	4.1267	-3.83088	0.000138549	0.152962	0.832463
11728500_a_at	February 2009 (Genome Reference Consortium GRCh37)	interleukin 1 receptor, type II	IL1R2	chr2q12-q22	NM_004633,NM_173343	ENSG00000115590	7850	0.194991	8.60065	3.80374	0.000154321	0.163971	0.738805
11737809_at	February 2009 (Genome Reference Consortium GRCh37)	potassium voltage-gated channel, subfamily H (eag-related), member 7	KCNH7	chr2q24.2	NM_033272,NM_173162	ENSG00000184611	90134	0.166197	5.02193	3.79137	0.00016206	0.163971	0.696315
11742487_a_at	February 2009 (Genome Reference Consortium GRCh37)	mitogen-activated protein kinase 14	MAPK14	chr6p21.3-p21.2	NM_001315,NM_139012,NM_139013,NM_139014	ENSG00000112062	1432	0.158653	6.62859	3.79077	0.000162444	0.163971	0.69426
11724407_s_at	February 2009 (Genome Reference Consortium GRCh37)	cyclin E1	CCNE1	chr19q12	NM_001238,NM_057182	ENSG00000105173	898	-0.221703	5.53599	-3.78357	0.000167126	0.164011	0.669594
11753665_x_at	February 2009 (Genome Reference Consortium GRCh37)	egl nine homolog 1 (C. elegans)	EGLN1	chr1q42.1	NM_022051	ENSG00000135766	54583	0.134488	6.42678	3.76891	0.000177052	0.164888	0.619531
11744888_a_at	February 2009 (Genome Reference Consortium GRCh37)	lamin B1	LMNB1	chr5q23.3-q31.1	NM_005573	ENSG00000113368	4001	0.173026	8.51293	3.76315	0.000181108	0.164888	0.599879
11736880_x_at	February 2009 (Genome Reference Consortium GRCh37)	Fc receptor-like 1	FCRL1	chr1q21-q22	NM_001159397,NM_001159398,NM_052938	ENSG00000163534	115350	-0.262845	5.59418	-3.76186	0.000182021	0.164888	0.595516
11722009_a_at	February 2009 (Genome Reference Consortium GRCh37)	chloride intracellular channel 1	CLIC1	chr6p22.1-p21.2	NM_001288	ENSG00000206394 /// ENSG00000213719 /// ENSG00000223639 /// ENSG00000226248 /// ENSG00000226417 /// ENSG00000226651 /// ENSG00000230685	1192	0.0463774	11.3176	3.75119	0.000189794	0.167631	0.559251
11722642_a_at	February 2009 (Genome Reference Consortium GRCh37)	diacylglycerol O-acyltransferase homolog 2 (mouse)	DGAT2	chr11q13.5	NM_032564	ENSG00000062282	84649	0.187625	7.31408	3.72569	0.000209655	0.178857	0.472977
11741422_a_at	February 2009 (Genome Reference Consortium GRCh37)	ADP-ribosylhydrolase like 1	ADPRHL1	chr13q34	NM_138430,NM_199162	ENSG00000153531	113622	0.0769344	3.72961	3.71302	0.000220232	0.178857	0.430334
11731291_a_at	February 2009 (Genome Reference Consortium GRCh37)	protein inhibitor of activated STAT, 2	PIAS2	chr18q21.1	NM_004671,NM_173206	ENSG00000078043	9063	0.160954	4.61897	3.70138	0.000230399	0.178857	0.391246
11738159_x_at	February 2009 (Genome Reference Consortium GRCh37)	cytochrome c oxidase subunit VIb polypeptide 2 (testis)	COX6B2	chr19q13.42	NM_144613	ENSG00000160471	125965	0.0991077	3.56528	3.67806	0.00025209	0.178857	0.313358
11732751_a_at	February 2009 (Genome Reference Consortium GRCh37)	coiled-coil and C2 domain containing 2A	CC2D2A	chr4p15.32	NM_001080522,NM_001164720,NM_020785,NR_024098	ENSG00000048342	57545	0.103742	2.85051	3.67753	0.000252606	0.178857	0.311588
11750914_a_at	February 2009 (Genome Reference Consortium GRCh37)	G1 to S phase transition 2	GSPT2	chrXp11.22	NM_018094	ENSG00000189369	23708	-0.13339	4.47499	-3.67292	0.000257128	0.178857	0.296237
11723729_at	February 2009 (Genome Reference Consortium GRCh37)	kringle containing transmembrane protein 1	KREMEN1	chr22q12.1	NM_001039570,NM_032045	ENSG00000183762	83999	0.302084	6.86421	3.6725	0.000257536	0.178857	0.294866
11749297_a_at	February 2009 (Genome Reference Consortium GRCh37)	mitogen-activated protein kinase 14	MAPK14	chr6p21.3-p21.2	NM_001315,NM_139012,NM_139013,NM_139014	ENSG00000112062	1432	0.176585	7.83904	3.67164	0.000258387	0.178857	0.29201
11754915_a_at	February 2009 (Genome Reference Consortium GRCh37)	coiled-coil domain containing 115	CCDC115	chr2q21.1	NM_032357	ENSG00000136710	84317	-0.0867678	7.38536	-3.66964	0.000260384	0.178857	0.28535
11716190_a_at	February 2009 (Genome Reference Consortium GRCh37)	chromosome 15 open reading frame 44	C15orf44	chr15q22.31	NM_001136043,NM_030800	ENSG00000138614	81556	-0.106609	6.66078	-3.66881	0.000261221	0.178857	0.282574
11718158_a_at	February 2009 (Genome Reference Consortium GRCh37)	N-myc (and STAT) interactor	NMI	chr2q23	NM_004688	ENSG00000123609	9111	0.129115	8.46947	3.66769	0.000262338	0.178857	0.278883
11762865_a_at	February 2009 (Genome Reference Consortium GRCh37)	CAMP responsive element binding protein 5	CREB5	chr7p15.1	NM_001011666,NM_004904,NM_182898,NM_182899	---	9586	0.213315	8.33775	3.66678	0.000263256	0.178857	0.275859
11720679_a_at	February 2009 (Genome Reference Consortium GRCh37)	chemokine-like factor	CKLF	chr16q21	NM_001040138,NM_016326,NM_016951,NM_181640,NM_181641	ENSG00000217555	51192	0.0923682	9.7999	3.65444	0.000276012	0.182105	0.234935
11740108_a_at	February 2009 (Genome Reference Consortium GRCh37)	B-cell CLL/lymphoma 7A	BCL7A	chr12q24.13	NM_001024808,NM_020993	ENSG00000110987	605	-0.204465	5.75438	-3.65224	0.000278345	0.182105	0.227656
11744832_x_at	February 2009 (Genome Reference Consortium GRCh37)	RPA interacting protein	RPAIN	chr17p13.2	NM_001033002,NM_001160243,NM_001160244,NM_001160246,NM_001160266,NM_001160267,NR_027678,NR_027679,NR_027680,NR_027681,NR_027682,NR_027683,NR_027684,NR_027685	ENSG00000129197	84268	-0.0814751	8.26455	-3.63453	0.000297811	0.191298	0.16922
11741190_a_at	February 2009 (Genome Reference Consortium GRCh37)	purinergic receptor P2Y, G-protein coupled, 10	P2RY10	chrXq21.1	NM_014499,NM_198333	ENSG00000078589	27334	-0.197686	5.55217	-3.6167	0.000318697	0.192901	0.110657
11720266_a_at	February 2009 (Genome Reference Consortium GRCh37)	TBC1 domain containing kinase	TBCK	chr4q24	NM_001163435,NM_001163436,NM_001163437,NM_033115	ENSG00000145348	93627	-0.136855	6.08034	-3.61538	0.000320307	0.192901	0.106306
11762985_a_at	February 2009 (Genome Reference Consortium GRCh37)	platelet-activating factor acetylhydrolase 1b, catalytic subunit 2 (30kDa)	PAFAH1B2	chr11q23	NM_001184746,NM_001184747,NM_001184748,NM_002572	---	5049	0.0819423	2.88792	3.60899	0.000328154	0.192901	0.0854034
11745144_a_at	February 2009 (Genome Reference Consortium GRCh37)	C-type lectin domain family 4, member E	CLEC4E	chr12p13.31	NM_014358	ENSG00000166523	26253	0.129751	10.3871	3.606	0.000331887	0.192901	0.0756348
11728826_s_at	February 2009 (Genome Reference Consortium GRCh37)	TMF1-regulated nuclear protein 1	TRNP1	chr1p36.11	NM_001013642	ENSG00000204157	388610	-0.16891	3.53787	-3.59843	0.000341522	0.192901	0.0509269
11716941_at	February 2009 (Genome Reference Consortium GRCh37)	tribbles homolog 2 (Drosophila)	TRIB2	chr2p24.3	NM_021643,NR_027303	ENSG00000071575	28951	-0.134058	8.92705	-3.59721	0.000343106	0.192901	0.0469313
11752154_x_at	February 2009 (Genome Reference Consortium GRCh37)	neurobeachin-like 2	NBEAL2	chr3p21.31	NM_015175	ENSG00000160796	23218	0.140621	5.107	3.59642	0.000344121	0.192901	0.0443811
11721152_a_at	February 2009 (Genome Reference Consortium GRCh37)	serine/threonine kinase 3 (STE20 homolog, yeast)	STK3	chr8q22.2	NM_006281	ENSG00000104375	6788	0.12581	3.95112	3.58692	0.000356685	0.192901	0.0134317
11751880_x_at	February 2009 (Genome Reference Consortium GRCh37)	phosphoinositide-3-kinase, class 2, beta polypeptide	PIK3C2B	chr1q32	NM_002646	ENSG00000133056	5287	-0.149681	7.61196	-3.5849	0.000359403	0.192901	0.00688263
11743614_a_at	February 2009 (Genome Reference Consortium GRCh37)	ubiquitin specific peptidase 47	USP47	chr11p15.3	NM_017944	ENSG00000170242	55031	-0.11748	6.22761	-3.58479	0.000359549	0.192901	0.00653051
11759135_x_at	February 2009 (Genome Reference Consortium GRCh37)	nuclear receptor subfamily 4, group A, member 1	NR4A1	chr12q13	NM_002135,NM_173157	ENSG00000123358	3164	-0.174311	5.2208	-3.58189	0.0003635	0.192901	-0.00289976
11754830_a_at	February 2009 (Genome Reference Consortium GRCh37)	CD22 molecule	CD22	chr19q13.1	NM_001771	ENSG00000012124	933	-0.272982	6.08997	-3.58019	0.000365828	0.192901	-0.00840742
11717863_a_at	February 2009 (Genome Reference Consortium GRCh37)	dual specificity phosphatase 5	DUSP5	chr10q25	NM_004419	ENSG00000138166	1847	-0.143612	8.53897	-3.57483	0.000373277	0.193934	-0.0257975
11751756_a_at	February 2009 (Genome Reference Consortium GRCh37)	RNA binding motif protein 14	RBM14	chr11q13.2	NM_006328	ENSG00000239306	10432	-0.13249	4.17166	-3.56804	0.000382919	0.19537	-0.0477945
11731952_s_at	February 2009 (Genome Reference Consortium GRCh37)	outer dense fiber of sperm tails 3-like 2	ODF3L2	chr19p13.3	NM_182577	ENSG00000181781	284451	0.0712731	3.2637	3.56397	0.000388796	0.19537	-0.0609288
11716149_a_at	February 2009 (Genome Reference Consortium GRCh37)	prostate transmembrane protein, androgen induced 1	PMEPA1	chr20q13.31-q13.33	NM_020182,NM_199169,NM_199170,NM_199171	ENSG00000124225	56937	-0.231402	5.46479	-3.55722	0.000398746	0.19537	-0.0827178
11729677_a_at	February 2009 (Genome Reference Consortium GRCh37)	solute carrier family 26, member 8	SLC26A8	chr6p21	NM_052961,NM_138718	ENSG00000112053	116369	0.282213	5.55287	3.55516	0.000401837	0.19537	-0.0893762
11724133_s_at	February 2009 (Genome Reference Consortium GRCh37)	solute carrier family 12 (sodium/potassium/chloride transporters), member 2	SLC12A2	chr5q23.3	NM_001046	ENSG00000064651	6558	-0.18416	5.66629	-3.55393	0.000403691	0.19537	-0.0933442
11747342_a_at	February 2009 (Genome Reference Consortium GRCh37)	transcription termination factor, RNA polymerase II	TTF2	chr1p22	NM_003594	ENSG00000116830	8458	-0.201532	3.68257	-3.5499	0.000409816	0.195654	-0.106325
11740265_a_at	February 2009 (Genome Reference Consortium GRCh37)	chromosome 16 open reading frame 7	C16orf7	chr16q24	NM_004913	ENSG00000075399	9605	0.139806	7.51995	3.53333	0.000435908	0.203744	-0.159511
11754072_a_at	February 2009 (Genome Reference Consortium GRCh37)	T-cell leukemia/lymphoma 1A	TCL1A	chr14q32.1	NM_001098725,NM_021966	ENSG00000100721	8115	-0.315293	5.10404	-3.51678	0.000463538	0.203744	-0.212442
11727310_a_at	February 2009 (Genome Reference Consortium GRCh37)	perilipin 4	PLIN4	chr19p13.3	NM_001080400	ENSG00000167676	729359	0.143821	4.25568	3.51645	0.000464103	0.203744	-0.213489
11726583_s_at	February 2009 (Genome Reference Consortium GRCh37)	cytoskeleton-associated protein 4	CKAP4	chr12q23.3	NM_006825	ENSG00000136026	10970	0.0942345	10.3947	3.51575	0.0004653	0.203744	-0.215708
11739809_at	February 2009 (Genome Reference Consortium GRCh37)	transmembrane protein 156	TMEM156	chr4p14	NM_024943	ENSG00000121895	80008	-0.151156	5.78521	-3.51465	0.00046721	0.203744	-0.219235
11738198_at	February 2009 (Genome Reference Consortium GRCh37)	phosphodiesterase 6B, cGMP-specific, rod, beta	PDE6B	chr4p16.3	NM_000283,NM_001145291,NM_001145292	ENSG00000133256	5158	-0.171424	2.82144	-3.50967	0.000475888	0.203744	-0.235078
11754073_x_at	February 2009 (Genome Reference Consortium GRCh37)	T-cell leukemia/lymphoma 1A	TCL1A	chr14q32.1	NM_001098725,NM_021966	ENSG00000100721	8115	-0.295593	5.95534	-3.50922	0.000476692	0.203744	-0.23653
11720807_x_at	February 2009 (Genome Reference Consortium GRCh37)	eukaryotic translation initiation factor 1A, Y-linked	EIF1AY	chrYq11.223	NM_004681	ENSG00000198692	9086	-0.16036	5.6736	-3.49989	0.000493393	0.203744	-0.266168
11722662_a_at	February 2009 (Genome Reference Consortium GRCh37)	heparanase	HPSE	chr4q21.3	NM_001098540,NM_001166498,NM_006665	ENSG00000173083	10855	0.17104	7.72039	3.49837	0.000496169	0.203744	-0.270996
11753885_a_at	February 2009 (Genome Reference Consortium GRCh37)	mitogen-activated protein kinase 14	MAPK14	chr6p21.3-p21.2	NM_001315,NM_139012,NM_139013,NM_139014	ENSG00000112062	1432	0.143408	7.47604	3.4958	0.000500905	0.203744	-0.279171
11755181_a_at	February 2009 (Genome Reference Consortium GRCh37)	transcription factor 7-like 2 (T-cell specific, HMG-box)	TCF7L2	chr10q25.3	NM_001146274,NM_001146283,NM_001146284,NM_001146285,NM_001146286,NM_030756	---	6934	-0.179848	7.19724	-3.49561	0.000501242	0.203744	-0.27975
11750579_a_at	February 2009 (Genome Reference Consortium GRCh37)	histone deacetylase 4	HDAC4	chr2q37.3	NM_006037	ENSG00000068024	9759	0.109874	3.95488	3.49136	0.000509158	0.203744	-0.293229
11721237_a_at	February 2009 (Genome Reference Consortium GRCh37)	lipoma HMGIC fusion partner-like 2	LHFPL2	chr5q14.1	NM_005779	ENSG00000145685	10184	0.15456	7.77619	3.49103	0.000509775	0.203744	-0.294272
11719302_a_at	February 2009 (Genome Reference Consortium GRCh37)	phosphorylase, glycogen, liver	PYGL	chr14q21-q22	NM_001163940,NM_002863	ENSG00000100504	5836	0.112433	10.3358	3.48873	0.000514117	0.203744	-0.301567
11719917_at	February 2009 (Genome Reference Consortium GRCh37)	pelota homolog (Drosophila)	PELO	chr5q11.2	NM_015946	ENSG00000152684	53918	0.118203	6.68429	3.48288	0.000525283	0.203744	-0.320048
11750802_x_at	February 2009 (Genome Reference Consortium GRCh37)	LIM domain kinase 2	LIMK2	chr22q12.2	NM_001031801,NM_005569,NM_016733	ENSG00000182541	3985	0.151105	4.74701	3.47972	0.000531421	0.203744	-0.330039
11747019_a_at	February 2009 (Genome Reference Consortium GRCh37)	histocompatibility (minor) HA-1	HMHA1	chr19p13.3	NM_012292	ENSG00000180448	23526	0.083156	4.59583	3.47805	0.000534682	0.203744	-0.335299
11726465_a_at	February 2009 (Genome Reference Consortium GRCh37)	adenosine A3 receptor	ADORA3	chr1p13.2	NM_000677,NM_001081976,NM_020683	ENSG00000121933	140	0.245565	4.11963	3.47805	0.000534696	0.203744	-0.335322
11750246_a_at	February 2009 (Genome Reference Consortium GRCh37)	G protein-coupled estrogen receptor 1	GPER	chr7p22.3	NM_001039966,NM_001098201,NM_001505	ENSG00000164850	2852	0.0858533	4.05073	3.47641	0.000537926	0.203744	-0.340501
11738921_at	February 2009 (Genome Reference Consortium GRCh37)	transcription factor NF-E4	NFE4	chr7q22.1	NM_001085386	---	58160	0.228017	5.07279	3.47032	0.000550057	0.203744	-0.359674
11739084_at	February 2009 (Genome Reference Consortium GRCh37)	FK506 binding protein 5	FKBP5	chr6p21.3-p21.2	NM_001145775,NM_001145776,NM_001145777,NM_004117	ENSG00000096060	2289	0.145876	3.08278	3.46955	0.000551621	0.203744	-0.362115
11719480_a_at	February 2009 (Genome Reference Consortium GRCh37)	cystatin A (stefin A)	CSTA	chr3q21	NM_005213	ENSG00000121552	1475	0.0789043	10.9741	3.46855	0.000553638	0.203744	-0.365252
11754962_a_at	February 2009 (Genome Reference Consortium GRCh37)	kazrin	KAZ	chr1p36.21	NM_001017999,NM_001018000,NM_001018001,NM_015209,NM_201628	ENSG00000189337	23254	0.131051	3.88724	3.46355	0.000563871	0.205371	-0.380995
11718408_x_at	February 2009 (Genome Reference Consortium GRCh37)	transmembrane BAX inhibitor motif containing 6	TMBIM6	chr12q12-q13	NM_001098576,NM_003217	ENSG00000139644	7009	0.0510804	10.8959	3.45687	0.0005778	0.208297	-0.401965
11718684_x_at	February 2009 (Genome Reference Consortium GRCh37)	acidic (leucine-rich) nuclear phosphoprotein 32 family, member B	ANP32B	chr9q22.32	NM_006401	ENSG00000136938	10541	-0.0590504	10.6524	-3.45131	0.000589641	0.208443	-0.419394
11747155_s_at	February 2009 (Genome Reference Consortium GRCh37)	FXYD domain containing ion transport regulator 6	FXYD6	chr11q23.3	NM_001164831,NM_001164832,NM_001164836,NM_001164837,NM_022003	ENSG00000137726	53826	0.173443	4.67588	3.45114	0.000590006	0.208443	-0.419926
11743155_a_at	February 2009 (Genome Reference Consortium GRCh37)	protein O-fucosyltransferase 1	POFUT1	chr20q11	NM_015352,NM_172236	ENSG00000101346	23509	-0.0973531	5.37869	-3.43721	0.000620695	0.216091	-0.463477
11755467_x_at	February 2009 (Genome Reference Consortium GRCh37)	CHK2 checkpoint homolog (S. pombe)	CHEK2	chr22q11|22q12.1	NM_001005735,NM_007194,NM_145862	ENSG00000183765	11200	-0.120039	6.3346	-3.43579	0.000623886	0.216091	-0.46788
11763717_a_at	February 2009 (Genome Reference Consortium GRCh37)	cyclin-dependent kinase inhibitor 1C (p57, Kip2)	CDKN1C	chr11p15.5	NM_000076,NM_001122630,NM_001122631	ENSG00000129757	1028	-0.21468	8.26655	-3.42495	0.000648928	0.217472	-0.501665
11755284_s_at	February 2009 (Genome Reference Consortium GRCh37)	tetraspanin 13	TSPAN13	chr7p21.1	NM_014399	ENSG00000106537	27075	-0.273106	7.28799	-3.42398	0.000651204	0.217472	-0.504669
11755217_a_at	February 2009 (Genome Reference Consortium GRCh37)	zinc finger protein 142	ZNF142	chr2q34-q35	NM_001105537,NM_005081	ENSG00000115568	7701	-0.154206	4.55048	-3.42136	0.000657414	0.217472	-0.512815
11742117_a_at	February 2009 (Genome Reference Consortium GRCh37)	LysM, putative peptidoglycan-binding, domain containing 1	LYSMD1	chr1q21.3	NM_001136543,NM_212551	ENSG00000163155	388695	0.0944365	3.03949	3.418	0.00066544	0.217472	-0.523228
11726728_a_at	February 2009 (Genome Reference Consortium GRCh37)	oligonucleotide/oligosaccharide-binding fold containing 2A	OBFC2A	chr2q32.3	NM_001031716,NR_024415	ENSG00000173559	64859	0.167121	5.18672	3.41558	0.000671302	0.217472	-0.530755
11746891_x_at	February 2009 (Genome Reference Consortium GRCh37)	ribosomal protein S6 kinase-like 1	RPS6KL1	chr14q24.3	NM_031464	ENSG00000198208	83694	0.0792614	3.51453	3.41336	0.000676692	0.217472	-0.537615
11753165_a_at	February 2009 (Genome Reference Consortium GRCh37)	RAB27A, member RAS oncogene family	RAB27A	chr15q15-q21.1	NM_004580,NM_183234,NM_183235,NM_183236	ENSG00000069974	5873	0.117834	8.75387	3.41004	0.000684852	0.217472	-0.547898
11742810_at	February 2009 (Genome Reference Consortium GRCh37)	SRY (sex determining region Y)-box 10	SOX10	chr22q13.1	NM_006941	ENSG00000100146	6663	0.0680505	3.08263	3.40736	0.000691522	0.217472	-0.556212
11731577_a_at	February 2009 (Genome Reference Consortium GRCh37)	solute carrier family 22 (organic cation transporter), member 1	SLC22A1	chr6q26	NM_003057,NM_153187	ENSG00000175003	6580	0.243238	6.5113	3.40569	0.000695692	0.217472	-0.56137
11750700_a_at	February 2009 (Genome Reference Consortium GRCh37)	acyl-CoA synthetase long-chain family member 1	ACSL1	chr4q34-q35	NM_001995	ENSG00000151726	2180	0.204293	7.36652	3.4042	0.000699432	0.217472	-0.565969
11725756_at	February 2009 (Genome Reference Consortium GRCh37)	leucine rich repeat containing 47	LRRC47	chr1p36.32	NM_020710	ENSG00000130764	57470	-0.0627403	9.67152	-3.40393	0.00070013	0.217472	-0.566824
11754648_a_at	February 2009 (Genome Reference Consortium GRCh37)	ubiquitin family domain containing 1	UBFD1	chr16p12	NM_019116	ENSG00000103353	56061	-0.0907493	7.97261	-3.40329	0.000701741	0.217472	-0.568795
11748344_x_at	February 2009 (Genome Reference Consortium GRCh37)	RAB, member RAS oncogene family-like 5	RABL5	chr7q22.1	NM_001130820,NM_001130821,NM_001130822,NM_022777	ENSG00000128581	64792	-0.0927327	2.96269	-3.39725	0.000717169	0.220321	-0.587444
11734802_x_at	February 2009 (Genome Reference Consortium GRCh37)	transmembrane protein 159	TMEM159	chr16p12	NM_020422	ENSG00000011638	57146	-0.169522	6.11069	-3.39435	0.000724688	0.22066	-0.596387
11762935_x_at	February 2009 (Genome Reference Consortium GRCh37)	major histocompatibility complex, class II, DQ beta 1	HLA-DQB1	chr6p21.3	NM_002123	---	3119	0.0885175	3.25794	3.39203	0.000730765	0.22066	-0.603546
11716760_x_at	February 2009 (Genome Reference Consortium GRCh37)	caspase 4, apoptosis-related cysteine peptidase	CASP4	chr11q22.2-q22.3	NM_001225,NM_033306	ENSG00000196954	837	0.0703497	10.5763	3.38548	0.00074814	0.223992	-0.623688
11744286_s_at	February 2009 (Genome Reference Consortium GRCh37)	cystathionine-beta-synthase	CBS	chr21q22.3	NM_000071,NM_001178008,NM_001178009	ENSG00000160200	875	0.426711	6.05265	3.38293	0.000755022	0.224153	-0.631536
11718846_a_at	February 2009 (Genome Reference Consortium GRCh37)	SH3-domain GRB2-like endophilin B1	SH3GLB1	chr1p22	NM_016009	ENSG00000097033	51100	0.103108	7.97741	3.36978	0.000791409	0.232997	-0.671864
11725239_a_at	February 2009 (Genome Reference Consortium GRCh37)	ankyrin repeat and SOCS box-containing 2	ASB2	chr14q31-q32	NM_016150	ENSG00000100628	51676	-0.133461	3.53553	-3.36691	0.000799556	0.23345	-0.680636
11723206_at	February 2009 (Genome Reference Consortium GRCh37)	T-cell leukemia/lymphoma 1A	TCL1A	chr14q32.1	NM_001098725,NM_021966	ENSG00000100721	8115	-0.325577	8.06346	-3.36341	0.000809595	0.234444	-0.691322
11723888_at	February 2009 (Genome Reference Consortium GRCh37)	zinc finger protein 251	ZNF251	chr8q24.3	NM_138367	ENSG00000198169	90987	-0.106629	4.80438	-3.35689	0.000828644	0.238009	-0.711236
11762549_at	February 2009 (Genome Reference Consortium GRCh37)	multiple C2 domains, transmembrane 1	MCTP1	chr5q15	NM_001002796,NM_024717	---	79772	0.148061	6.32452	3.33991	0.000880178	0.250773	-0.762877
11746324_a_at	February 2009 (Genome Reference Consortium GRCh37)	SH3-domain GRB2-like endophilin B1	SH3GLB1	chr1p22	NM_016009	ENSG00000097033	51100	0.0979563	8.4993	3.33266	0.000903082	0.254959	-0.784854
11735412_a_at	February 2009 (Genome Reference Consortium GRCh37)	Rieske (Fe-S) domain containing	RFESD	chr5q15	NM_001131065,NM_001131066,NM_173362	ENSG00000175449	317671	-0.210286	4.07997	-3.33072	0.000909305	0.254959	-0.790727
11725889_at	February 2009 (Genome Reference Consortium GRCh37)	chromosome 19 open reading frame 59	C19orf59	chr19p13.2	NM_174918	ENSG00000183019	199675	0.176762	5.63967	3.32737	0.000920165	0.255973	-0.800883
11741543_x_at	February 2009 (Genome Reference Consortium GRCh37)	zinc finger protein 577	ZNF577	chr19q13.41	NM_001135590,NM_032679,NR_024181	ENSG00000161551	84765	-0.115715	3.24088	-3.32219	0.000937158	0.258663	-0.81653
11763231_at	February 2009 (Genome Reference Consortium GRCh37)	CASP8 and FADD-like apoptosis regulator	CFLAR	chr2q33-q34	NM_001127183,NM_001127184,NM_003879	ENSG00000003402	8837	0.184449	4.74081	3.31757	0.000952538	0.259659	-0.830448
11720311_a_at	February 2009 (Genome Reference Consortium GRCh37)	X-ray repair complementing defective repair in Chinese hamster cells 5 (double-strand-break rejoining)	XRCC5	chr2q35	NM_021141	ENSG00000079246	7520	0.0468667	9.53581	3.31226	0.000970545	0.259659	-0.846456
11725702_a_at	February 2009 (Genome Reference Consortium GRCh37)	aquaporin 9	AQP9	chr15q22.1-q22.2	NM_020980	ENSG00000103569	366	0.0728719	11.2311	3.311	0.000974853	0.259659	-0.850242
11725405_a_at	February 2009 (Genome Reference Consortium GRCh37)	guanosine monophosphate reductase 2	GMPR2	chr14q12	NM_001002000,NM_001002001,NM_001002002,NM_016576	ENSG00000100938	51292	0.0666189	8.55453	3.30242	0.00100472	0.259659	-0.876031
11734742_a_at	February 2009 (Genome Reference Consortium GRCh37)	LIM domain kinase 2	LIMK2	chr22q12.2	NM_001031801,NM_005569,NM_016733	ENSG00000182541	3985	0.132073	9.25981	3.30132	0.00100863	0.259659	-0.879348
11725727_x_at	February 2009 (Genome Reference Consortium GRCh37)	chromosome 1 open reading frame 56	C1orf56	chr1q21.3	NM_017860	ENSG00000143443	54964	0.0812873	5.80651	3.29699	0.00102408	0.259659	-0.892335
11725726_a_at	February 2009 (Genome Reference Consortium GRCh37)	chromosome 1 open reading frame 56	C1orf56	chr1q21.3	NM_017860	ENSG00000143443	54964	0.0834002	6.44628	3.29547	0.00102954	0.259659	-0.896878
11730321_a_at	February 2009 (Genome Reference Consortium GRCh37)	C-type lectin domain family 2, member D	CLEC2D	chr12p13	NM_001004419,NM_013269	ENSG00000069493	29121	-0.113274	7.00402	-3.29028	0.00104845	0.259659	-0.912418
11763718_x_at	February 2009 (Genome Reference Consortium GRCh37)	cyclin-dependent kinase inhibitor 1C (p57, Kip2)	CDKN1C	chr11p15.5	NM_000076,NM_001122630,NM_001122631	ENSG00000129757	1028	-0.208786	8.22641	-3.28867	0.00105437	0.259659	-0.917235
11739566_a_at	February 2009 (Genome Reference Consortium GRCh37)	FK506 binding protein 5	FKBP5	chr6p21.3-p21.2	NM_001145775,NM_001145776,NM_001145777,NM_004117	ENSG00000096060	2289	0.196263	6.20947	3.28852	0.00105492	0.259659	-0.917674
11746889_a_at	February 2009 (Genome Reference Consortium GRCh37)	cytoskeleton-associated protein 4	CKAP4	chr12q23.3	NM_006825	ENSG00000136026	10970	0.147183	6.78696	3.28793	0.00105711	0.259659	-0.919451
11733082_a_at	February 2009 (Genome Reference Consortium GRCh37)	UBX domain protein 1	UBXN1	chr11q12.3	NM_015853	ENSG00000162191	51035	0.135222	5.68099	3.28732	0.00105934	0.259659	-0.921251
11731134_a_at	February 2009 (Genome Reference Consortium GRCh37)	leukotriene B4 receptor	LTB4R	chr14q11.2-q12	NM_001143919,NM_181657	ENSG00000213903	1241	0.144419	6.70356	3.28687	0.00106102	0.259659	-0.922602
11753692_x_at	February 2009 (Genome Reference Consortium GRCh37)	mucin 1, cell surface associated	MUC1	chr1q21	NM_001018016,NM_001018017,NM_001044390,NM_001044391,NM_001044392,NM_001044393,NM_002456	ENSG00000185499	4582	0.0789852	3.94167	3.28628	0.00106321	0.259659	-0.924359
11747938_x_at	February 2009 (Genome Reference Consortium GRCh37)	LETM1 domain containing 1	LETMD1	chr12q13.12	NM_001024668,NM_015416	ENSG00000050426	25875	-0.0926133	5.24547	-3.28466	0.00106925	0.259659	-0.9292
11723298_s_at	February 2009 (Genome Reference Consortium GRCh37)	A kinase (PRKA) anchor protein 2 /// PALM2-AKAP2 readthrough	AKAP2 /// PALM2-AKAP2	chr9q31-q33	NM_001004065,NM_001136562,NM_007203,NM_147150	ENSG00000157654 /// ENSG00000241978	11217 /// 445815	-0.165829	6.81302	-3.28322	0.00107465	0.259659	-0.933499
11732425_at	February 2009 (Genome Reference Consortium GRCh37)	ankyrin repeat domain 22	ANKRD22	chr10q23.31	NM_144590	ENSG00000152766	118932	0.322747	6.31051	3.28261	0.00107694	0.259659	-0.935318
11725888_at	February 2009 (Genome Reference Consortium GRCh37)	chromosome 19 open reading frame 59	C19orf59	chr19p13.2	NM_174918	ENSG00000183019	199675	0.192692	7.38947	3.282	0.00107926	0.259659	-0.937154
11750879_a_at	February 2009 (Genome Reference Consortium GRCh37)	cAMP responsive element binding protein 5	CREB5	chr7p15.1	NM_001011666,NM_004904,NM_182898,NM_182899	ENSG00000146592	9586	0.163674	8.04995	3.28169	0.00108041	0.259659	-0.938062
11728530_a_at	February 2009 (Genome Reference Consortium GRCh37)	B-cell linker	BLNK	chr10q23.2-q23.33	NM_001114094,NM_013314	ENSG00000095585	29760	-0.205959	6.92494	-3.27367	0.00111109	0.264521	-0.961964
11725530_a_at	February 2009 (Genome Reference Consortium GRCh37)	desmocollin 2	DSC2	chr18q12.1	NM_004949,NM_024422	ENSG00000134755	1824	0.188876	3.44997	3.2715	0.00111952	0.264521	-0.968417
11755157_x_at	February 2009 (Genome Reference Consortium GRCh37)	kelch-like 8 (Drosophila)	KLHL8	chr4q22.1	NM_020803	ENSG00000145332	57563	0.112999	8.29931	3.26697	0.00113733	0.264521	-0.981884
11719767_a_at	February 2009 (Genome Reference Consortium GRCh37)	tubulin polymerization-promoting protein family member 3	TPPP3	chr16q22.1	NM_015964,NM_016140	ENSG00000159713	51673	-0.184508	6.22861	-3.26424	0.00114821	0.264521	-0.990006
11727968_at	February 2009 (Genome Reference Consortium GRCh37)	establishment of cohesion 1 homolog 2 (S. cerevisiae)	ESCO2	chr8p21.1	NM_001017420	ENSG00000171320	157570	-0.126588	2.7452	-3.2623	0.00115597	0.264521	-0.99575
11716713_a_at	February 2009 (Genome Reference Consortium GRCh37)	Rho GTPase activating protein 17	ARHGAP17	chr16p12.1	NM_001006634,NM_018054	ENSG00000140750	55114	-0.100349	7.61917	-3.25917	0.00116862	0.264521	-1.00503
11733857_x_at	February 2009 (Genome Reference Consortium GRCh37)	egl nine homolog 1 (C. elegans)	EGLN1	chr1q42.1	NM_022051	ENSG00000135766	54583	0.109788	7.492	3.25874	0.00117036	0.264521	-1.0063
11732725_at	February 2009 (Genome Reference Consortium GRCh37)	glial cells missing homolog 1 (Drosophila)	GCM1	chr6p12.1	NM_003643	ENSG00000137270	8521	0.207589	4.85966	3.25867	0.00117065	0.264521	-1.00651
11722970_a_at	February 2009 (Genome Reference Consortium GRCh37)	cAMP responsive element binding protein 5	CREB5	chr7p15.1	NM_001011666,NM_004904,NM_182898,NM_182899	ENSG00000146592	9586	0.14496	9.50427	3.25796	0.00117352	0.264521	-1.0086
11748529_x_at	February 2009 (Genome Reference Consortium GRCh37)	caspase 4, apoptosis-related cysteine peptidase	CASP4	chr11q22.2-q22.3	NM_001225,NM_033306	ENSG00000196954	837	0.0697586	10.4771	3.25747	0.00117552	0.264521	-1.01005
11761947_x_at	February 2009 (Genome Reference Consortium GRCh37)	killer cell immunoglobulin-like receptor, two domains, long cytoplasmic tail, 1	KIR2DL1	chr19q13.4	NM_014218	---	3802	0.0637115	2.76751	3.25384	0.00119044	0.266184	-1.02081
11746028_x_at	February 2009 (Genome Reference Consortium GRCh37)	N-myc (and STAT) interactor	NMI	chr2q23	NM_004688	ENSG00000123609	9111	0.117343	7.37143	3.25127	0.00120111	0.266363	-1.02842
11737027_a_at	February 2009 (Genome Reference Consortium GRCh37)	fms-related tyrosine kinase 3	FLT3	chr13q12	NM_004119	ENSG00000122025	2322	0.163361	5.22159	3.25002	0.00120632	0.266363	-1.03211
11752379_a_at	February 2009 (Genome Reference Consortium GRCh37)	multiple C2 domains, transmembrane 1	MCTP1	chr5q15	NM_001002796,NM_024717	ENSG00000175471	79772	0.114676	7.83194	3.24601	0.0012232	0.268413	-1.04396
11755032_s_at	February 2009 (Genome Reference Consortium GRCh37)	ArfGAP with SH3 domain, ankyrin repeat and PH domain 1	ASAP1	chr8q24.1-q24.2	NM_018482	ENSG00000153317	50807	0.0866184	10.2986	3.23446	0.00127303	0.273913	-1.07799
11730580_s_at	February 2009 (Genome Reference Consortium GRCh37)	HECT, C2 and WW domain containing E3 ubiquitin protein ligase 2	HECW2	chr2q32.3-q33.1	NM_020760	ENSG00000138411	57520	0.225978	5.78982	3.23375	0.00127615	0.273913	-1.08007
11736761_at	February 2009 (Genome Reference Consortium GRCh37)	caspase recruitment domain family, member 16	CARD16	---	NM_001017534,NM_052889	ENSG00000204397	114769	0.128164	8.74563	3.23286	0.0012801	0.273913	-1.08271
11739740_a_at	February 2009 (Genome Reference Consortium GRCh37)	interleukin 21 receptor	IL21R	chr16p11	NM_021798,NM_181078,NM_181079	ENSG00000103522	50615	-0.141685	5.55055	-3.23252	0.0012816	0.273913	-1.0837
11731422_s_at	February 2009 (Genome Reference Consortium GRCh37)	Fc fragment of IgG, low affinity IIIa, receptor (CD16a)	FCGR3A	chr1q23	NM_000569,NM_001127592,NM_001127593,NM_001127595,NM_001127596	ENSG00000203747	2214	-0.123237	9.76602	-3.2308	0.00128923	0.273913	-1.08876
11745019_a_at	February 2009 (Genome Reference Consortium GRCh37)	cystathionine-beta-synthase	CBS	chr21q22.3	NM_000071,NM_001178008,NM_001178009	ENSG00000160200	875	0.106459	3.95133	3.22837	0.00130005	0.273913	-1.09588
11721504_a_at	February 2009 (Genome Reference Consortium GRCh37)	chemokine-like factor	CKLF	chr16q21	NM_001040138,NM_016326,NM_016951,NM_181640,NM_181641	ENSG00000217555	51192	0.0977157	8.44315	3.22762	0.00130341	0.273913	-1.09808
11750997_a_at	February 2009 (Genome Reference Consortium GRCh37)	ceramide kinase	CERK	chr22q13.31	NM_022766	ENSG00000100422	64781	0.126321	3.27407	3.2261	0.00131029	0.273913	-1.10257
11754547_a_at	February 2009 (Genome Reference Consortium GRCh37)	ecto-NOX disulfide-thiol exchanger 2	ENOX2	chrXq25-q26.2	NM_006375,NM_182314	ENSG00000165675	10495	-0.122241	5.80278	-3.21998	0.00133817	0.275939	-1.12049
11739043_a_at	February 2009 (Genome Reference Consortium GRCh37)	LIM domain kinase 2	LIMK2	chr22q12.2	NM_001031801,NM_005569,NM_016733	ENSG00000182541	3985	0.138313	8.60969	3.21949	0.00134041	0.275939	-1.12192
11724506_s_at	February 2009 (Genome Reference Consortium GRCh37)	chromosome 21 open reading frame 45	C21orf45	chr21q22.11	NM_018944	ENSG00000159055	54069	-0.172157	5.68851	-3.21567	0.00135816	0.275939	-1.13312
11735170_at	February 2009 (Genome Reference Consortium GRCh37)	MAX dimerization protein 3	MXD3	chr5q35.3	NM_001142935,NM_031300	ENSG00000213347	83463	0.163044	7.62064	3.21544	0.00135921	0.275939	-1.13378
11751532_x_at	February 2009 (Genome Reference Consortium GRCh37)	CD46 molecule, complement regulatory protein	CD46	chr1q32	NM_002389,NM_153826,NM_172350,NM_172351,NM_172352,NM_172353,NM_172354,NM_172355,NM_172356,NM_172357,NM_172358,NM_172359,NM_172360,NM_172361	ENSG00000117335	4179	0.134194	6.21427	3.21394	0.00136625	0.275939	-1.13818
11747444_s_at	February 2009 (Genome Reference Consortium GRCh37)	neutrophil cytosolic factor 1 /// neutrophil cytosolic factor 1B pseudogene /// neutrophil cytosolic factor 1C pseudogene	NCF1 /// NCF1B /// NCF1C	chr7q11.23	NM_000265,NR_003186,NR_003187	ENSG00000158517 /// ENSG00000182487	653361 /// 654816 /// 654817	0.149417	5.62703	3.21335	0.00136899	0.275939	-1.13989
11757938_s_at	February 2009 (Genome Reference Consortium GRCh37)	N-myc (and STAT) interactor	NMI	chr2q23	NM_004688	ENSG00000123609	9111	0.0884968	9.93289	3.21199	0.00137539	0.275939	-1.14386
11723730_at	February 2009 (Genome Reference Consortium GRCh37)	kringle containing transmembrane protein 1	KREMEN1	chr22q12.1	NM_001039570,NM_032045	ENSG00000183762	83999	0.235767	5.95383	3.2105	0.00138247	0.275939	-1.14823
11719918_s_at	February 2009 (Genome Reference Consortium GRCh37)	pelota homolog (Drosophila)	PELO	chr5q11.2	NM_015946	ENSG00000152684	53918	0.107721	6.99836	3.20521	0.00140777	0.27941	-1.16366
11762335_a_at	February 2009 (Genome Reference Consortium GRCh37)	CDKN2A interacting protein N-terminal like	CDKN2AIPNL	chr5q31.1	NM_080656	---	91368	-0.115294	3.07419	-3.19863	0.00143983	0.284178	-1.18283
11727613_at	February 2009 (Genome Reference Consortium GRCh37)	sodium channel, voltage-gated, type II, beta	SCN2B	chr11q23	NM_004588	ENSG00000149575	6327	0.0815615	3.75356	3.19437	0.00146096	0.286479	-1.19522
11724008_a_at	February 2009 (Genome Reference Consortium GRCh37)	ectonucleoside triphosphate diphosphohydrolase 1	ENTPD1	chr10q24	NM_001098175,NM_001164178,NM_001164179,NM_001164181,NM_001164182,NM_001164183,NM_001776	ENSG00000138185	953	0.0960646	8.98591	3.19302	0.00146771	0.286479	-1.19914
11719828_x_at	February 2009 (Genome Reference Consortium GRCh37)	glutaminyl-peptide cyclotransferase	QPCT	chr2p22.2	NM_012413	ENSG00000115828	25797	0.147327	8.98919	3.18779	0.00149415	0.290037	-1.21432
11721502_at	February 2009 (Genome Reference Consortium GRCh37)	SWAP switching B-cell complex 70kDa subunit	SWAP70	chr11p15	NM_015055	ENSG00000133789	23075	-0.16131	6.61601	-3.18368	0.00151523	0.290339	-1.22624
11728073_a_at	February 2009 (Genome Reference Consortium GRCh37)	inositol 1,4,5-triphosphate receptor interacting protein	ITPRIP	chr10q25.1	NM_033397	ENSG00000148841	85450	0.112195	8.11014	3.18229	0.00152243	0.290339	-1.23027
11751697_a_at	February 2009 (Genome Reference Consortium GRCh37)	N(alpha)-acetyltransferase 50, NatE catalytic subunit	NAA50	chr3q13.2	NM_025146	ENSG00000121579	80218	0.1182	6.15298	3.18208	0.00152349	0.290339	-1.23086
11726827_at	February 2009 (Genome Reference Consortium GRCh37)	signal transducing adaptor family member 1	STAP1	chr4q13.2	NM_012108	ENSG00000035720	26228	-0.218812	6.14129	-3.18066	0.00153091	0.290339	-1.23499
11716738_at	February 2009 (Genome Reference Consortium GRCh37)	selenoprotein X, 1	SEPX1	chr16p13.3	NM_016332	ENSG00000198736	51734	0.0945376	10.7239	3.17953	0.0015368	0.290339	-1.23825
11731135_a_at	February 2009 (Genome Reference Consortium GRCh37)	leukotriene B4 receptor	LTB4R	chr14q11.2-q12	NM_001143919,NM_181657	ENSG00000213903	1241	0.147095	7.65383	3.17469	0.00156229	0.29337	-1.25224
11757056_x_at	February 2009 (Genome Reference Consortium GRCh37)	prothymosin, alpha	PTMA	chr2q35-q36	NM_001099285,NM_002823	ENSG00000187514	5757	-0.0317062	11.7334	-3.17335	0.00156944	0.29337	-1.25612
11725748_a_at	February 2009 (Genome Reference Consortium GRCh37)	MAX dimerization protein 3	MXD3	chr5q35.3	NM_001142935,NM_031300	ENSG00000213347	83463	0.113095	4.09032	3.17067	0.00158375	0.294268	-1.26384
11746247_x_at	February 2009 (Genome Reference Consortium GRCh37)	glycerol kinase 3 pseudogene	GK3P	chr4q32.1	NR_026575	ENSG00000229894	2713	0.0824078	2.87778	3.16935	0.00159091	0.294268	-1.26766
11717373_at	February 2009 (Genome Reference Consortium GRCh37)	DnaJ (Hsp40) homolog, subfamily C, member 3	DNAJC3	chr13q32.1	NM_006260	ENSG00000102580	5611	0.142741	4.62773	3.1664	0.00160688	0.295674	-1.27615
11764032_at	February 2009 (Genome Reference Consortium GRCh37)	Cyclin-dependent kinase inhibitor 1C (p57, Kip2)	CDKN1C	chr11p15.5	NM_000076,NM_001122630,NM_001122631	---	1028	-0.190181	8.23826	-3.16375	0.00162137	0.296795	-1.28378
11756300_a_at	February 2009 (Genome Reference Consortium GRCh37)	acidic (leucine-rich) nuclear phosphoprotein 32 family, member B	ANP32B	chr9q22.32	NM_006401	ENSG00000136938	10541	-0.0542841	9.92931	-3.16127	0.0016351	0.297765	-1.29094
11730730_s_at	February 2009 (Genome Reference Consortium GRCh37)	polymerase I and transcript release factor	PTRF	chr17q21.2	NM_012232	ENSG00000177469	284119	0.0699159	4.8756	3.15635	0.00166255	0.301212	-1.30508
11744835_s_at	February 2009 (Genome Reference Consortium GRCh37)	cystathionine-beta-synthase	CBS	chr21q22.3	NM_000071,NM_001178008,NM_001178009	ENSG00000160200	875	0.376826	6.16776	3.15109	0.00169235	0.30444	-1.32017
11741765_a_at	February 2009 (Genome Reference Consortium GRCh37)	chromosome 12 open reading frame 72	C12orf72	chr12p11.21	NM_001135863,NM_001135864,NM_173802	ENSG00000139160	254013	0.109997	5.9195	3.15017	0.00169761	0.30444	-1.3228
11724089_a_at	February 2009 (Genome Reference Consortium GRCh37)	RAB24, member RAS oncogene family	RAB24	chr5q35.3	NM_001031677,NM_130781	ENSG00000169228	53917	0.103907	9.34174	3.14486	0.0017283	0.306123	-1.33802
11748487_a_at	February 2009 (Genome Reference Consortium GRCh37)	ral guanine nucleotide dissociation stimulator-like 2	RGL2	chr6p21.3	NM_004761,NR_028387	ENSG00000206282 /// ENSG00000224841 /// ENSG00000228736 /// ENSG00000237441 /// ENSG00000237825	5863	0.123251	4.63888	3.14401	0.00173325	0.306123	-1.34044
11763513_at	February 2009 (Genome Reference Consortium GRCh37)	neurofibromin 1	NF1	chr17q11.2	NM_000267,NM_001042492,NM_001128147	ENSG00000196712	4763	0.0804116	4.36472	3.14243	0.00174256	0.306123	-1.34499
11718159_at	February 2009 (Genome Reference Consortium GRCh37)	N-myc (and STAT) interactor	NMI	chr2q23	NM_004688	ENSG00000123609	9111	0.0948823	9.48205	3.14212	0.00174434	0.306123	-1.34586
11723048_at	February 2009 (Genome Reference Consortium GRCh37)	chemokine (C-X3-C motif) receptor 1	CX3CR1	chr3p21|3p21.3	NM_001171171,NM_001171172,NM_001171174,NM_001337	ENSG00000168329	1524	-0.0901249	10.5362	-3.14062	0.00175321	0.306123	-1.35016
11724433_at	February 2009 (Genome Reference Consortium GRCh37)	zinc finger, CCHC domain containing 18	ZCCHC18	chrXq22.2	NM_001143978,NR_026694	ENSG00000166707	644353	-0.165342	4.51241	-3.13702	0.00177458	0.306123	-1.36044
11749236_x_at	February 2009 (Genome Reference Consortium GRCh37)	cytochrome P450, family 46, subfamily A, polypeptide 1	CYP46A1	chr14q32.1	NM_006668	ENSG00000036530	10858	0.0752334	2.71271	3.13696	0.00177494	0.306123	-1.36062
11745594_x_at	February 2009 (Genome Reference Consortium GRCh37)	glutamic-pyruvate transaminase (alanine aminotransferase)	GPT	chr8q24.3	NM_005309	ENSG00000167701	2875	0.0676949	4.23625	3.13658	0.00177722	0.306123	-1.3617
11750441_a_at	February 2009 (Genome Reference Consortium GRCh37)	lamin B1	LMNB1	chr5q23.3-q31.1	NM_005573	ENSG00000113368	4001	0.141999	6.12758	3.13277	0.00180014	0.306123	-1.37257
11721893_a_at	February 2009 (Genome Reference Consortium GRCh37)	CHK2 checkpoint homolog (S. pombe)	CHEK2	chr22q11|22q12.1	NM_001005735,NM_007194,NM_145862	ENSG00000183765	11200	-0.124719	5.8228	-3.13271	0.00180051	0.306123	-1.37275
11720781_a_at	February 2009 (Genome Reference Consortium GRCh37)	cyclin-dependent kinase 2	CDK2	chr12q13	NM_001798,NM_052827	ENSG00000123374	1017	-0.111251	4.26791	-3.13001	0.00181691	0.306123	-1.38044
11740021_at	February 2009 (Genome Reference Consortium GRCh37)	acyl-CoA binding domain containing 7	ACBD7	chr10p13	NM_001039844	ENSG00000176244	414149	-0.154129	3.24287	-3.12978	0.00181827	0.306123	-1.38108
11757436_x_at	February 2009 (Genome Reference Consortium GRCh37)	interferon induced transmembrane protein 2 (1-8D)	IFITM2	chr11p15.5	NM_006435	ENSG00000185201	10581	0.0332114	12.1736	3.12826	0.00182759	0.306123	-1.38541
11756217_x_at	February 2009 (Genome Reference Consortium GRCh37)	sorting nexin 22	SNX22	chr15q22.31	NM_024798	ENSG00000157734	79856	-0.216942	7.1702	-3.12678	0.00183672	0.306123	-1.38964
11747721_s_at	February 2009 (Genome Reference Consortium GRCh37)	chromosome X open reading frame 40A /// chromosome X open reading frame 40B	CXorf40A /// CXorf40B	chrXq28	NM_001013845,NM_001171907,NM_001171908,NM_001171909,NM_178124	ENSG00000197021 /// ENSG00000197620	541578 /// 91966	-0.0938978	6.80019	-3.12527	0.00184603	0.306123	-1.39393
11745751_a_at	February 2009 (Genome Reference Consortium GRCh37)	male-specific lethal 1 homolog (Drosophila)	MSL1	chr17q21.1	NM_001012241	ENSG00000188895	339287	0.166137	5.78593	3.12337	0.00185786	0.306123	-1.39935
11719827_a_at	February 2009 (Genome Reference Consortium GRCh37)	glutaminyl-peptide cyclotransferase	QPCT	chr2p22.2	NM_012413	ENSG00000115828	25797	0.141068	9.1467	3.12321	0.00185881	0.306123	-1.39978
11739552_a_at	February 2009 (Genome Reference Consortium GRCh37)	cAMP responsive element binding protein 5	CREB5	chr7p15.1	NM_001011666,NM_004904,NM_182898,NM_182899	ENSG00000146592	9586	0.165372	7.61761	3.12248	0.00186341	0.306123	-1.40187
11734295_x_at	February 2009 (Genome Reference Consortium GRCh37)	zinc finger protein 772	ZNF772	chr19q13.43	NM_001024596,NM_001144068	ENSG00000197128	400720	-0.186768	6.49451	-3.11823	0.00189013	0.306123	-1.41395
11757273_s_at	February 2009 (Genome Reference Consortium GRCh37)	myelin basic protein	MBP	chr18q23	NM_001025081,NM_001025090,NM_001025092,NM_001025100,NM_001025101,NM_002385	ENSG00000197971	4155	0.178046	5.6458	3.11601	0.00190422	0.306123	-1.42024
11748990_a_at	February 2009 (Genome Reference Consortium GRCh37)	kinesin family member 1B	KIF1B	chr1p36.2	NM_015074,NM_183416	ENSG00000054523	23095	0.153286	5.27083	3.11404	0.00191679	0.306123	-1.42582
11719341_s_at	February 2009 (Genome Reference Consortium GRCh37)	transmembrane protein 41A	TMEM41A	chr3q27.2	NM_080652	ENSG00000163900	90407	-0.118112	5.47429	-3.11222	0.00192848	0.306123	-1.43098
11752942_s_at	February 2009 (Genome Reference Consortium GRCh37)	D site of albumin promoter (albumin D-box) binding protein	DBP	chr19q13.3	NM_001352	ENSG00000105516	1628	-0.105127	5.01598	-3.11215	0.00192894	0.306123	-1.43118
11719533_a_at	February 2009 (Genome Reference Consortium GRCh37)	syntaxin 3	STX3	chr11q12.1	NM_001178040,NM_004177	ENSG00000166900	6809	0.137888	7.63659	3.11125	0.00193477	0.306123	-1.43374
11726483_at	February 2009 (Genome Reference Consortium GRCh37)	zinc finger protein 260	ZNF260	chr19q13.12	NM_001012756,NM_001166036,NM_001166037,NM_001166038	---	339324	-0.12771	6.87882	-3.11009	0.0019423	0.306123	-1.43703
11722615_s_at	February 2009 (Genome Reference Consortium GRCh37)	G protein-coupled receptor 109A /// G protein-coupled receptor 109B	GPR109A /// GPR109B	chr12q24.31	NM_006018,NM_177551	---	338442 /// 8843	0.130646	9.82632	3.10881	0.00195057	0.306123	-1.44063
11743803_s_at	February 2009 (Genome Reference Consortium GRCh37)	selenophosphate synthetase 2	SEPHS2	chr16p11.2	NM_012248	ENSG00000179918	22928	0.0638047	7.60507	3.1079	0.00195651	0.306123	-1.44321
11742017_a_at	February 2009 (Genome Reference Consortium GRCh37)	interleukin-1 receptor-associated kinase 3	IRAK3	chr12q14.3	NM_001142523,NM_007199	ENSG00000090376	11213	0.165399	6.09137	3.10722	0.00196096	0.306123	-1.44513
11726217_a_at	February 2009 (Genome Reference Consortium GRCh37)	PR domain containing 1, with ZNF domain	PRDM1	chr6q21-q22.1	NM_001198,NM_182907	ENSG00000057657	639	0.167586	5.52036	3.10526	0.00197387	0.306123	-1.45069
11720068_a_at	February 2009 (Genome Reference Consortium GRCh37)	anterior pharynx defective 1 homolog B (C. elegans)	APH1B	chr15q22.2	NM_001145646,NM_031301	ENSG00000138613	83464	0.101849	7.4856	3.10373	0.00198396	0.306123	-1.45501
11720435_s_at	February 2009 (Genome Reference Consortium GRCh37)	chloride channel 6	CLCN6	chr1p36	NM_001286,NM_021735,NM_021736,NM_021737	ENSG00000011021	1185	-0.0954275	6.20628	-3.1028	0.00199013	0.306123	-1.45764
11759187_at	February 2009 (Genome Reference Consortium GRCh37)	tumor necrosis factor, alpha-induced protein 8-like 1	TNFAIP8L1	chr19p13.3	NM_001167942,NM_152362	---	126282	-0.0870128	7.09847	-3.10261	0.00199141	0.306123	-1.45819
11755537_s_at	February 2009 (Genome Reference Consortium GRCh37)	hemoglobin, gamma A /// hemoglobin, gamma G	HBG1 /// HBG2	chr11p15.5	NM_000184,NM_000559	ENSG00000196565	3047 /// 3048	-0.26513	11.3406	-3.10238	0.00199293	0.306123	-1.45884
11716978_a_at	February 2009 (Genome Reference Consortium GRCh37)	NSFL1 (p97) cofactor (p47)	NSFL1C	chr20p13	NM_016143,NM_018839,NM_182483	ENSG00000088833	55968	0.0963007	8.35074	3.09957	0.00201168	0.307665	-1.46677
11732447_x_at	February 2009 (Genome Reference Consortium GRCh37)	endo/exonuclease (5'-3'), endonuclease G-like	EXOG	chr3p21.3	NM_001145464,NM_005107	ENSG00000157036	9941	-0.111402	4.54673	-3.09631	0.00203363	0.309188	-1.47596
11730505_a_at	February 2009 (Genome Reference Consortium GRCh37)	retinal degeneration 3	RD3	chr1q32.3	NM_001164688,NM_183059	ENSG00000198570	343035	0.0553417	3.16736	3.09494	0.00204294	0.309188	-1.47983
11754680_a_at	February 2009 (Genome Reference Consortium GRCh37)	mitogen-activated protein kinase kinase kinase 2	MAP3K2	chr2q14.3	NM_006609	ENSG00000169967	10746	0.0655946	9.98521	3.09421	0.0020479	0.309188	-1.48188
11753075_a_at	February 2009 (Genome Reference Consortium GRCh37)	tumor necrosis factor receptor superfamily, member 10b	TNFRSF10B	chr8p22-p21	NM_003842,NM_147187,NR_027140	ENSG00000120889	8795	0.0912604	3.88151	3.09258	0.00205905	0.309482	-1.48648
11719359_a_at	February 2009 (Genome Reference Consortium GRCh37)	aldehyde dehydrogenase 5 family, member A1	ALDH5A1	chr6p22.2-p22.3	NM_001080,NM_170740	ENSG00000112294	7915	-0.220652	6.31592	-3.09136	0.00206736	0.309482	-1.48989
11759322_at	February 2009 (Genome Reference Consortium GRCh37)	B-cell CLL/lymphoma 6	BCL6	chr3q27	NM_001130845,NM_001134738,NM_001706	---	604	0.17244	7.47165	3.08735	0.00209515	0.311614	-1.5012
11737842_x_at	February 2009 (Genome Reference Consortium GRCh37)	RUN domain containing 2B /// RUN domain containing 2C	RUNDC2B /// RUNDC2C	chr16p11.2 /// chr16p12.2	NM_001012391,NR_002939	ENSG00000158482 /// ENSG00000198106	400509 /// 440352	-0.165649	5.31845	-3.08676	0.00209924	0.311614	-1.50285
11756214_x_at	February 2009 (Genome Reference Consortium GRCh37)	protein-L-isoaspartate (D-aspartate) O-methyltransferase	PCMT1	chr6q24-q25	NM_005389	ENSG00000120265	5110	0.0649301	8.08501	3.08409	0.00211788	0.311985	-1.51033
11747038_a_at	February 2009 (Genome Reference Consortium GRCh37)	chromosome 12 open reading frame 72	C12orf72	chr12p11.21	NM_001135863,NM_001135864,NM_173802	ENSG00000139160	254013	0.121589	5.66611	3.08362	0.00212124	0.311985	-1.51168
11737753_s_at	February 2009 (Genome Reference Consortium GRCh37)	sorting nexin 5	SNX5	chr20p11	NM_014426,NM_152227	ENSG00000089006	27131	-0.0872137	8.21288	-3.08176	0.00213433	0.311985	-1.51688
11733885_a_at	February 2009 (Genome Reference Consortium GRCh37)	tripartite motif-containing 25	TRIM25	chr17q23.2	NM_005082	ENSG00000121060	7706	0.103219	4.40276	3.07932	0.00215168	0.311985	-1.52373
11725879_a_at	February 2009 (Genome Reference Consortium GRCh37)	ubiquitin protein ligase E3 component n-recognin 2	UBR2	chr6p21.1	NM_001184801,NM_015255	ENSG00000024048	23304	0.0645383	10.024	3.07913	0.00215302	0.311985	-1.52426
11739042_x_at	February 2009 (Genome Reference Consortium GRCh37)	LIM domain kinase 2	LIMK2	chr22q12.2	NM_001031801,NM_005569,NM_016733	ENSG00000182541	3985	0.104115	5.45349	3.07889	0.00215473	0.311985	-1.52493
11747363_a_at	February 2009 (Genome Reference Consortium GRCh37)	cytochrome b, ascorbate dependent 3	CYBASC3	chr11q12.2	NM_001161452,NM_001161454,NM_153611	ENSG00000162144	220002	-0.0834915	3.53493	-3.0755	0.00217906	0.312263	-1.53444
11733929_a_at	February 2009 (Genome Reference Consortium GRCh37)	armadillo repeat containing 8	ARMC8	chr3q22.3	NM_014154,NM_015396,NM_213654	ENSG00000114098	25852	-0.0932887	6.1982	-3.07431	0.0021877	0.312263	-1.53778
11734182_a_at	February 2009 (Genome Reference Consortium GRCh37)	coiled-coil domain containing 9	CCDC9	chr19q13.32	NM_015603	ENSG00000105321	26093	0.107333	4.9852	3.07381	0.00219133	0.312263	-1.53918
11757987_s_at	February 2009 (Genome Reference Consortium GRCh37)	POZ (BTB) and AT hook containing zinc finger 1	PATZ1	chr22q12.2	NM_014323,NM_032050,NM_032051,NM_032052	ENSG00000100105	23598	-0.0771155	8.3193	-3.0725	0.00220082	0.312263	-1.54284
11753088_a_at	February 2009 (Genome Reference Consortium GRCh37)	multiple C2 domains, transmembrane 1	MCTP1	chr5q15	NM_001002796,NM_024717	ENSG00000175471	79772	0.123003	5.67235	3.07133	0.00220932	0.312263	-1.5461
11719176_a_at	February 2009 (Genome Reference Consortium GRCh37)	G protein-coupled receptor, family C, group 5, member B	GPRC5B	chr16p12	NM_016235	ENSG00000167191	51704	-0.212379	3.79995	-3.06839	0.00223092	0.312263	-1.55433
11731513_at	February 2009 (Genome Reference Consortium GRCh37)	exportin 4	XPO4	chr13q11	NM_022459	ENSG00000132953	64328	-0.0946288	6.36819	-3.06835	0.00223125	0.312263	-1.55446
11723553_at	February 2009 (Genome Reference Consortium GRCh37)	coagulation factor V (proaccelerin, labile factor)	F5	chr1q23	NM_000130	ENSG00000198734	2153	0.149022	7.73294	3.06797	0.002234	0.312263	-1.5555
11719370_a_at	February 2009 (Genome Reference Consortium GRCh37)	solute carrier family 25, member 44	SLC25A44	chr1q22	NM_001135672,NM_014655	ENSG00000160785	9673	0.0958262	8.21533	3.06768	0.00223619	0.312263	-1.55633
11754280_a_at	February 2009 (Genome Reference Consortium GRCh37)	TSC22 domain family, member 4	TSC22D4	chr7p21-p15	NM_030935	ENSG00000166925	81628	0.0917535	6.52562	3.06474	0.00225799	0.314065	-1.56454
11738243_at	February 2009 (Genome Reference Consortium GRCh37)	chromosome 17 open reading frame 82	C17orf82	chr17q23.2	NM_203425	ENSG00000187013	388407	0.0723687	4.09879	3.06092	0.00228664	0.315301	-1.5752
11726596_x_at	February 2009 (Genome Reference Consortium GRCh37)	deoxyuridine triphosphatase	DUT	chr15q15-q21.1	NM_001025248,NM_001025249,NM_001948	ENSG00000128951	1854	-0.108008	4.65204	-3.06079	0.00228757	0.315301	-1.57554
11746027_a_at	February 2009 (Genome Reference Consortium GRCh37)	N-myc (and STAT) interactor	NMI	chr2q23	NM_004688	ENSG00000123609	9111	0.117214	7.26185	3.0594	0.00229807	0.315301	-1.57941
11744429_a_at	February 2009 (Genome Reference Consortium GRCh37)	syntaxin 10	STX10	chr19p13.2	NM_003765	ENSG00000104915	8677	0.0828297	7.57264	3.05881	0.00230257	0.315301	-1.58107
11757888_s_at	February 2009 (Genome Reference Consortium GRCh37)	HEAT repeat containing 2	HEATR2	chr7p22.3	NM_017802	ENSG00000164818	54919	-0.0897318	7.38734	-3.05671	0.00231857	0.316265	-1.58692
11716584_x_at	February 2009 (Genome Reference Consortium GRCh37)	dynein, light chain, Tctex-type 1	DYNLT1	chr6q25.2-q25.3	NM_006519	ENSG00000146425	6993	0.0761379	9.15618	3.05232	0.00235231	0.316662	-1.59914
11744298_at	February 2009 (Genome Reference Consortium GRCh37)	reticulocalbin 3, EF-hand calcium binding domain	RCN3	chr19q13.33	NM_020650	ENSG00000142552	57333	0.161453	6.05788	3.04997	0.00237054	0.316662	-1.60566
11739567_s_at	February 2009 (Genome Reference Consortium GRCh37)	FK506 binding protein 5	FKBP5	chr6p21.3-p21.2	NM_001145775,NM_001145776,NM_001145777,NM_004117	ENSG00000096060	2289	0.1233	10.2361	3.04802	0.00238576	0.316662	-1.61107
11753348_a_at	February 2009 (Genome Reference Consortium GRCh37)	SAM domain, SH3 domain and nuclear localization signals 1	SAMSN1	chr21q11	NM_022136	ENSG00000155307	64092	0.119276	6.11063	3.04775	0.00238791	0.316662	-1.61183
11737770_a_at	February 2009 (Genome Reference Consortium GRCh37)	apolipoprotein L, 4	APOL4	chr22q11.2-q13.2	NM_030643,NM_145660	ENSG00000100336	80832	0.11327	3.74569	3.04457	0.00241302	0.316662	-1.62067
11732339_at	February 2009 (Genome Reference Consortium GRCh37)	B-cell CLL/lymphoma 11A (zinc finger protein)	BCL11A	chr2p16.1	NM_018014,NM_022893,NM_138559	ENSG00000119866	53335	-0.13779	7.6803	-3.04445	0.00241394	0.316662	-1.62099
11726928_s_at	February 2009 (Genome Reference Consortium GRCh37)	interleukin 18 binding protein	IL18BP	chr11q13	NM_001039659,NM_001039660,NM_001145055,NM_001145057,NM_173042	ENSG00000137496	10068	-0.106017	6.78072	-3.04392	0.00241817	0.316662	-1.62247
11715289_s_at	February 2009 (Genome Reference Consortium GRCh37)	agouti related protein homolog (mouse)	AGRP	chr16q22	NM_001138,NM_007316	ENSG00000159723	181	0.0607181	3.31991	3.04216	0.00243217	0.316662	-1.62735
11717436_a_at	February 2009 (Genome Reference Consortium GRCh37)	cell division cycle associated 7-like	CDCA7L	chr7p15.3	NM_001127370,NM_001127371,NM_018719	ENSG00000164649	55536	-0.147128	8.84585	-3.03998	0.00244958	0.316662	-1.63337
11720229_a_at	February 2009 (Genome Reference Consortium GRCh37)	signal transducer and activator of transcription 5B	STAT5B	chr17q11.2	NM_012448	ENSG00000173757	6777	0.141574	6.33812	3.03878	0.00245923	0.316662	-1.6367
11734451_at	February 2009 (Genome Reference Consortium GRCh37)	sulfotransferase family, cytosolic, 1B, member 1	SULT1B1	chr4q13.3	NM_014465	ENSG00000173597	27284	0.181797	5.99946	3.03821	0.00246385	0.316662	-1.63828
11716343_a_at	February 2009 (Genome Reference Consortium GRCh37)	junction plakoglobin	JUP	chr17q21	NM_002230,NM_021991	ENSG00000173801	3728	-0.219409	6.128	-3.03649	0.00247781	0.316662	-1.64305
11715494_s_at	February 2009 (Genome Reference Consortium GRCh37)	hemoglobin, gamma A /// hemoglobin, gamma G	HBG1 /// HBG2	chr11p15.5	NM_000184,NM_000559	ENSG00000196565	3047 /// 3048	-0.260067	11.3731	-3.03553	0.0024856	0.316662	-1.6457
11724598_at	February 2009 (Genome Reference Consortium GRCh37)	aspartic peptidase, retroviral-like 1	ASPRV1	chr2p13.3	NM_152792	ENSG00000244617	151516	0.172644	6.81657	3.03397	0.00249832	0.316662	-1.65001
11745488_s_at	February 2009 (Genome Reference Consortium GRCh37)	leukocyte immunoglobulin-like receptor, subfamily B (with TM and ITIM domains), member 3 /// similar to leukocyte immunoglobulin-like receptor, subfamily B (with TM and ITIM domains), member 3	LILRB3 /// LOC100291689	chr19q13.4	NM_001081450,NM_006864,XM_002345211	ENSG00000204577	100291689 /// 11025	0.124745	8.80208	3.03387	0.00249916	0.316662	-1.6503
11723853_a_at	February 2009 (Genome Reference Consortium GRCh37)	B-cell CLL/lymphoma 11A (zinc finger protein)	BCL11A	chr2p16.1	NM_018014,NM_022893,NM_138559	ENSG00000119866	53335	-0.132321	7.42229	-3.03316	0.00250493	0.316662	-1.65225
11719701_s_at	February 2009 (Genome Reference Consortium GRCh37)	FERM, RhoGEF (ARHGEF) and pleckstrin domain protein 1 (chondrocyte-derived)	FARP1	chr13q32.2	NM_001001715,NM_005766	ENSG00000152767	10160	0.16324	4.60795	3.03271	0.0025086	0.316662	-1.65348
11740560_x_at	February 2009 (Genome Reference Consortium GRCh37)	neutral sphingomyelinase (N-SMase) activation associated factor	NSMAF	chr8q12-q13	NM_001144772,NM_003580	ENSG00000035681	8439	0.0714655	6.80387	3.03034	0.00252818	0.316662	-1.66005
11747948_a_at	February 2009 (Genome Reference Consortium GRCh37)	small ArfGAP2	SMAP2	chr1p35.3-p34.1	NM_022733	ENSG00000084070	64744	0.131997	8.59312	3.03023	0.00252904	0.316662	-1.66034
11736274_at	February 2009 (Genome Reference Consortium GRCh37)	toll-like receptor 2	TLR2	chr4q32	NM_003264	ENSG00000137462	7097	0.159597	7.25634	3.0295	0.00253509	0.316662	-1.66235
11758696_x_at	February 2009 (Genome Reference Consortium GRCh37)	hemoglobin, gamma A /// hemoglobin, gamma G	HBG1 /// HBG2	chr11p15.5	NM_000184,NM_000559	ENSG00000196565 /// ENSG00000213934	3047 /// 3048	-0.273114	11.2233	-3.02892	0.00253989	0.316662	-1.66395
11743136_x_at	February 2009 (Genome Reference Consortium GRCh37)	CCAAT/enhancer binding protein (C/EBP), delta	CEBPD	chr8p11.2-p11.1	NM_005195	---	1052	0.106555	7.17874	3.02833	0.00254485	0.316662	-1.6656
11735231_at	February 2009 (Genome Reference Consortium GRCh37)	spermatogenesis associated 12	SPATA12	chr3p14.3	NM_181727	ENSG00000186451	353324	0.0630214	3.2729	3.0274	0.00255255	0.316662	-1.66815
11754126_x_at	February 2009 (Genome Reference Consortium GRCh37)	CASP8 and FADD-like apoptosis regulator	CFLAR	chr2q33-q34	NM_001127183,NM_001127184,NM_003879	ENSG00000003402	8837	0.0759795	9.5329	3.02589	0.00256522	0.316662	-1.67233
11735719_a_at	February 2009 (Genome Reference Consortium GRCh37)	amyotrophic lateral sclerosis 2 (juvenile) chromosome region, candidate 11	ALS2CR11	chr2q33.1	NM_001168216,NM_001168217,NM_001168221,NM_152525	ENSG00000155754	151254	-0.231037	4.44644	-3.02585	0.0025655	0.316662	-1.67242
11721788_at	February 2009 (Genome Reference Consortium GRCh37)	chromosome 1 open reading frame 226	C1orf226	chr1q23.3	NM_001085375,NM_001135240	ENSG00000239887	400793	0.102412	2.87685	3.02539	0.0025694	0.316662	-1.6737
11745262_at	February 2009 (Genome Reference Consortium GRCh37)	hypothetical protein LOC90925	LOC90925	chr14q32.33	XR_078810,XR_079345	ENSG00000230382	90925	-0.187589	4.45997	-3.02425	0.00257895	0.316662	-1.67683
11715504_a_at	February 2009 (Genome Reference Consortium GRCh37)	LIM and SH3 protein 1	LASP1	chr17q11-q21.3	NM_006148	ENSG00000002834	3927	0.0740014	3.36746	3.02313	0.0025884	0.316662	-1.67992
11757562_s_at	February 2009 (Genome Reference Consortium GRCh37)	C-type lectin domain family 18, member A /// C-type lectin domain family 18, member B /// C-type lectin domain family 18, member C	CLEC18A /// CLEC18B /// CLEC18C	chr16q22.1 /// chr16q22.3	NM_001011880,NM_001136214,NM_173619,NM_182619	ENSG00000140839 /// ENSG00000157322 /// ENSG00000157335	283971 /// 348174 /// 497190	0.167012	4.52922	3.02182	0.00259947	0.316662	-1.68353
11716583_a_at	February 2009 (Genome Reference Consortium GRCh37)	dynein, light chain, Tctex-type 1	DYNLT1	chr6q25.2-q25.3	NM_006519	ENSG00000146425	6993	0.0740948	9.64258	3.0201	0.00261409	0.316662	-1.68826
11716450_s_at	February 2009 (Genome Reference Consortium GRCh37)	raftlin, lipid raft linker 1	RFTN1	chr3p25.1-p24.3	NM_015150	ENSG00000131378	23180	-0.0809369	8.20633	-3.0197	0.00261753	0.316662	-1.68937
11722250_s_at	February 2009 (Genome Reference Consortium GRCh37)	methyl-CpG binding domain protein 6	MBD6	---	NM_052897	ENSG00000166987	114785	0.0850657	9.17461	3.01891	0.00262432	0.316662	-1.69155
11716451_s_at	February 2009 (Genome Reference Consortium GRCh37)	raftlin, lipid raft linker 1	RFTN1	chr3p25.1-p24.3	NM_015150	ENSG00000131378	23180	-0.0757124	4.72495	-3.01851	0.00262771	0.316662	-1.69264
11722405_at	February 2009 (Genome Reference Consortium GRCh37)	6-phosphofructo-2-kinase/fructose-2,6-biphosphatase 4	PFKFB4	chr3p22-p21	NM_004567	ENSG00000114268	5210	0.114054	3.54353	3.01771	0.0026346	0.316662	-1.69485
11742450_a_at	February 2009 (Genome Reference Consortium GRCh37)	collagen, type XIII, alpha 1	COL13A1	chr10q22	NM_001130103,NM_005203,NM_080798,NM_080799,NM_080800,NM_080801,NM_080802,NM_080803,NM_080804,NM_080805,NM_080806,NM_080807,NM_080808,NM_080809,NM_080810,NM_080811,NM_080812,NM_080813,NM_080814,NM_080815	ENSG00000197467	1305	0.0877116	2.89315	3.01585	0.00265058	0.316662	-1.69996
11737606_s_at	February 2009 (Genome Reference Consortium GRCh37)	zinc finger protein 438	ZNF438	chr10p11.23-p11.22	NM_001143766,NM_001143767,NM_001143768,NM_001143769,NM_001143770,NM_001143771,NM_182755,NR_026560	ENSG00000183621	220929	0.140852	6.10538	3.01502	0.00265774	0.316662	-1.70223
11753497_a_at	February 2009 (Genome Reference Consortium GRCh37)	B-cell CLL/lymphoma 10	BCL10	chr1p22	NM_003921	ENSG00000142867	8915	0.0861857	5.25125	3.01389	0.00266752	0.316662	-1.70533
11725151_at	February 2009 (Genome Reference Consortium GRCh37)	myosin binding protein C, cardiac	MYBPC3	chr11p11.2	NM_000256	ENSG00000134571	4607	0.133535	5.31116	3.01389	0.00266759	0.316662	-1.70535
11730681_at	February 2009 (Genome Reference Consortium GRCh37)	phosphatidic acid phosphatase type 2 domain containing 1B	PPAPDC1B	chr8p11.23	NM_001102559,NM_001102560,NM_032483	ENSG00000147535	84513	-0.189661	4.4541	-3.01349	0.00267104	0.316662	-1.70644
11747229_a_at	February 2009 (Genome Reference Consortium GRCh37)	ankyrin repeat and sterile alpha motif domain containing 1A	ANKS1A	chr6p21.31	NM_015245	ENSG00000064999	23294	0.0872913	3.72288	3.01181	0.00268564	0.317328	-1.71104
11744478_s_at	February 2009 (Genome Reference Consortium GRCh37)	hemoglobin, gamma A /// hemoglobin, gamma G	HBG1 /// HBG2	chr11p15.5	NM_000184,NM_000559	ENSG00000196565	3047 /// 3048	-0.257494	11.3137	-3.00907	0.00270968	0.319101	-1.71856
11754171_a_at	February 2009 (Genome Reference Consortium GRCh37)	transmembrane protein 37	TMEM37	chr2q14.2	NM_183240	ENSG00000171227	140738	0.0593466	2.80224	3.00634	0.00273382	0.320216	-1.72604
11723938_s_at	February 2009 (Genome Reference Consortium GRCh37)	glyoxalase domain containing 4	GLOD4	chr17p13.3	NM_016080	ENSG00000167699	51031	-0.0845628	7.07242	-3.00596	0.00273727	0.320216	-1.72711
11725701_a_at	February 2009 (Genome Reference Consortium GRCh37)	aquaporin 9	AQP9	chr15q22.1-q22.2	NM_020980	ENSG00000103569	366	0.157805	6.99235	3.00339	0.0027602	0.321289	-1.73414
11747751_s_at	February 2009 (Genome Reference Consortium GRCh37)	solute carrier family 2 (facilitated glucose transporter), member 14 /// solute carrier family 2 (facilitated glucose transporter), member 3	SLC2A14 /// SLC2A3	chr12p13.3 /// chr12p13.31	NM_006931,NM_153449	ENSG00000059804 /// ENSG00000173262	144195 /// 6515	0.132368	4.64001	3.00204	0.00277233	0.321289	-1.73784
11727903_a_at	February 2009 (Genome Reference Consortium GRCh37)	interleukin 13 receptor, alpha 1	IL13RA1	chrXq24	NM_001560	ENSG00000131724	3597	0.116255	7.66635	3.00188	0.00277373	0.321289	-1.73826
11729248_a_at	February 2009 (Genome Reference Consortium GRCh37)	ring finger protein 24	RNF24	chr20p13-p12.1	NM_001134337,NM_001134338,NM_007219	ENSG00000101236	11237	0.130295	7.3819	3.00033	0.00278767	0.321849	-1.74249
11726457_a_at	February 2009 (Genome Reference Consortium GRCh37)	G1 to S phase transition 2	GSPT2	chrXp11.22	NM_018094	ENSG00000189369	23708	-0.105903	4.29695	-2.99891	0.00280057	0.322285	-1.74638
11746013_s_at	February 2009 (Genome Reference Consortium GRCh37)	neutrophil cytosolic factor 1 /// neutrophil cytosolic factor 1B pseudogene /// neutrophil cytosolic factor 1C pseudogene	NCF1 /// NCF1B /// NCF1C	chr7q11.23	NM_000265,NR_003186,NR_003187	ENSG00000158517 /// ENSG00000182487	653361 /// 654816 /// 654817	0.152968	5.45604	2.99619	0.00282538	0.323028	-1.75382
11726736_a_at	February 2009 (Genome Reference Consortium GRCh37)	PDZ and LIM domain 7 (enigma)	PDLIM7	chr5q35.3	NM_005451,NM_203352,NM_213636	ENSG00000196923	9260	0.140837	7.85748	2.99615	0.00282572	0.323028	-1.75392
11720255_a_at	February 2009 (Genome Reference Consortium GRCh37)	septin 4	Septin 4	chr17q22-q23	NM_004574,NM_080415,NM_080416	ENSG00000108387	5414	0.185553	3.59979	2.9952	0.00283446	0.323028	-1.75652
11734985_at	February 2009 (Genome Reference Consortium GRCh37)	ELK4, ETS-domain protein (SRF accessory protein 1)	ELK4	chr1q32	NM_001973,NM_021795	ENSG00000158711	2005	-0.106653	3.8669	-2.99299	0.00285481	0.323986	-1.76255
11725138_at	February 2009 (Genome Reference Consortium GRCh37)	S100 calcium binding protein A12	S100A12	chr1q21	NM_005621	ENSG00000163221	6283	0.120871	10.7212	2.99152	0.00286845	0.323986	-1.76657
11728017_a_at	February 2009 (Genome Reference Consortium GRCh37)	rhophilin, Rho GTPase binding protein 1	RHPN1	chr8q24.3	NM_052924	ENSG00000158106	114822	0.0709989	3.24192	2.99116	0.00287174	0.323986	-1.76753
11753687_x_at	February 2009 (Genome Reference Consortium GRCh37)	angiotensin II receptor-associated protein	AGTRAP	chr1p36.22	NM_001040194,NM_001040195,NM_001040196,NM_001040197,NM_020350	ENSG00000177674	57085	0.0911815	7.51997	2.98972	0.00288518	0.323986	-1.77147
11753440_x_at	February 2009 (Genome Reference Consortium GRCh37)	glucosidase, beta, acid	GBA	chr1q21	NM_000157,NM_001005741,NM_001005742,NM_001005749,NM_001005750,NM_001171811,NM_001171812	ENSG00000177628	2629	0.110148	5.82217	2.98934	0.00288872	0.323986	-1.7725
11726061_a_at	February 2009 (Genome Reference Consortium GRCh37)	leucine rich repeat containing 4	LRRC4	chr7q31.3	NM_022143	ENSG00000128594	64101	0.160993	6.88786	2.98753	0.00290563	0.324281	-1.77742
11763417_a_at	February 2009 (Genome Reference Consortium GRCh37)	Non-protein coding RNA 171	NCRNA00171	chr6p22.1	NR_026751	ENSG00000196299 /// ENSG00000204623 /// ENSG00000225618 /// ENSG00000229653 /// ENSG00000232691 /// ENSG00000235394 /// ENSG00000235814 /// ENSG00000236598	80862	-0.161107	4.89293	-2.9871	0.00290971	0.324281	-1.7786
11729910_at	February 2009 (Genome Reference Consortium GRCh37)	dynein, axonemal, heavy chain 11	DNAH11	chr7p21	NM_003777	ENSG00000105877	8701	-0.143203	8.38483	-2.98599	0.00292015	0.324422	-1.78162
11726290_a_at	February 2009 (Genome Reference Consortium GRCh37)	CD22 molecule	CD22	chr19q13.1	NM_001771	ENSG00000012124	933	-0.20705	7.64538	-2.98379	0.00294095	0.325602	-1.7876
11761779_a_at	February 2009 (Genome Reference Consortium GRCh37)	myelin protein zero-like 3	MPZL3	chr11q23.3	NM_198275	ENSG00000160588	196264	0.130996	3.95359	2.9829	0.00294941	0.325602	-1.79002
11754396_a_at	February 2009 (Genome Reference Consortium GRCh37)	myeloid/lymphoid or mixed-lineage leukemia (trithorax homolog, Drosophila); translocated to, 3	MLLT3	chr9p22	NM_004529	ENSG00000171843	4300	-0.164232	5.63095	-2.98111	0.00296654	0.325602	-1.7949
11746342_a_at	February 2009 (Genome Reference Consortium GRCh37)	CASP8 and FADD-like apoptosis regulator	CFLAR	chr2q33-q34	NM_001127183,NM_001127184,NM_003879	ENSG00000003402	8837	0.110177	8.64325	2.98021	0.00297511	0.325602	-1.79733
11740494_a_at	February 2009 (Genome Reference Consortium GRCh37)	solute carrier family 6 (neurotransmitter transporter, betaine/GABA), member 12	SLC6A12	chr12p13	NM_001122847,NM_001122848,NM_003044	ENSG00000111181	6539	0.0692549	3.11769	2.98003	0.00297686	0.325602	-1.79782
11731273_a_at	February 2009 (Genome Reference Consortium GRCh37)	potassium voltage-gated channel, Isk-related family, member 1	KCNE1	chr21q22.1-q22.2|21q22.12	NM_000219,NM_001127668,NM_001127669,NM_001127670	ENSG00000180509	3753	0.128758	4.24008	2.97737	0.0030025	0.326089	-1.80505
11758079_s_at	February 2009 (Genome Reference Consortium GRCh37)	kynurenine 3-monooxygenase (kynurenine 3-hydroxylase)	KMO	chr1q42-q44	NM_003679	ENSG00000117009	8564	-0.164169	6.61489	-2.97687	0.00300731	0.326089	-1.80639
11716805_s_at	February 2009 (Genome Reference Consortium GRCh37)	pleckstrin homology domain containing, family A (phosphoinositide binding specific) member 2	PLEKHA2	chr8p11.22	NM_021623	ENSG00000169499	59339	-0.0472329	10.6042	-2.9767	0.003009	0.326089	-1.80687
11722019_a_at	February 2009 (Genome Reference Consortium GRCh37)	coiled-coil domain containing 21	CCDC21	chr1p36.11	NM_022778	ENSG00000130695	64793	-0.102833	5.45241	-2.97338	0.0030414	0.328592	-1.81589
11722111_at	February 2009 (Genome Reference Consortium GRCh37)	H2.0-like homeobox	HLX	chr1q41-q42.1	NM_021958	ENSG00000136630	3142	0.137778	6.46643	2.97218	0.00305317	0.328858	-1.81914
11751761_a_at	February 2009 (Genome Reference Consortium GRCh37)	integrator complex subunit 6	INTS6	chr13q14.12-q14.2	NM_001039937,NM_001039938,NM_012141	ENSG00000102786	26512	0.108686	5.22852	2.96952	0.00307933	0.329789	-1.82632
11726895_a_at	February 2009 (Genome Reference Consortium GRCh37)	interleukin-1 receptor-associated kinase 3	IRAK3	chr12q14.3	NM_001142523,NM_007199	ENSG00000090376	11213	0.136058	6.73808	2.96941	0.00308048	0.329789	-1.82664
11758095_s_at	February 2009 (Genome Reference Consortium GRCh37)	formyl peptide receptor 1	FPR1	chr19q13.4	NM_002029	ENSG00000171051	2357	0.0474739	11.6371	2.96681	0.00310629	0.331548	-1.83366
11741365_x_at	February 2009 (Genome Reference Consortium GRCh37)	RAB, member RAS oncogene family-like 5	RABL5	chr7q22.1	NM_001130820,NM_001130821,NM_001130822,NM_022777	ENSG00000128581	64792	-0.129337	3.84197	-2.96526	0.0031218	0.332199	-1.83785
11743589_at	February 2009 (Genome Reference Consortium GRCh37)	sorting nexin 29	SNX29	chr16p13.13-p13.12	NM_001080530	ENSG00000048471	92017	-0.0999145	6.14408	-2.96401	0.00313438	0.332454	-1.84124
11747141_a_at	February 2009 (Genome Reference Consortium GRCh37)	kinesin family member 26B	KIF26B	chr1q44	NM_018012	ENSG00000162849	55083	0.0724936	3.78201	2.96315	0.00314302	0.332454	-1.84355
11723084_x_at	February 2009 (Genome Reference Consortium GRCh37)	sodium channel, voltage-gated, type I, beta	SCN1B	chr19q13.1	NM_001037,NM_199037	ENSG00000105711	6324	0.10685	4.39108	2.96156	0.00315914	0.332494	-1.84786
11715883_x_at	February 2009 (Genome Reference Consortium GRCh37)	death associated protein 3	DAP3	chr1q21-q22	NM_004632,NM_033657	ENSG00000132676	7818	-0.0488873	8.64673	-2.96046	0.00317026	0.332494	-1.85081
11715936_x_at	February 2009 (Genome Reference Consortium GRCh37)	neurobeachin-like 2	NBEAL2	chr3p21.31	NM_015175	ENSG00000160796	23218	0.112713	4.34127	2.96012	0.00317376	0.332494	-1.85174
11762800_a_at	February 2009 (Genome Reference Consortium GRCh37)	zinc finger protein 496	ZNF496	chr1q44	NM_032752	---	84838	0.0540494	2.89247	2.9594	0.00318104	0.332494	-1.85367
11726801_at	February 2009 (Genome Reference Consortium GRCh37)	early B-cell factor 1	EBF1	chr5q34	NM_024007	ENSG00000164330	1879	-0.245602	5.72817	-2.95664	0.00320939	0.333372	-1.86113
11742028_a_at	February 2009 (Genome Reference Consortium GRCh37)	angiopoietin 2	ANGPT2	chr8p23.1	NM_001118887,NM_001118888,NM_001147	ENSG00000091879	285	-0.111218	3.67174	-2.95635	0.00321234	0.333372	-1.86191
11740410_a_at	February 2009 (Genome Reference Consortium GRCh37)	ring finger protein 24	RNF24	chr20p13-p12.1	NM_001134337,NM_001134338,NM_007219	ENSG00000101236	11237	0.135671	8.31102	2.95582	0.00321775	0.333372	-1.86332
11736273_a_at	February 2009 (Genome Reference Consortium GRCh37)	toll-like receptor 2	TLR2	chr4q32	NM_003264	ENSG00000137462	7097	0.0978975	9.65845	2.95029	0.00327525	0.333525	-1.87822
11750553_x_at	February 2009 (Genome Reference Consortium GRCh37)	caspase 1, apoptosis-related cysteine peptidase (interleukin 1, beta, convertase)	CASP1	chr11q23	NM_001223,NM_033292,NM_033293,NM_033294,NM_033295	ENSG00000137752	834	0.101348	7.31967	2.94949	0.00328365	0.333525	-1.88038
11746441_a_at	February 2009 (Genome Reference Consortium GRCh37)	transforming growth factor, beta receptor 1	TGFBR1	chr9q22	NM_001130916,NM_004612	ENSG00000106799	7046	0.145056	4.25367	2.94937	0.00328493	0.333525	-1.8807
11718086_s_at	February 2009 (Genome Reference Consortium GRCh37)	SH3KBP1 binding protein 1	SHKBP1	chr19q13.2	NM_138392	ENSG00000160410	92799	0.115511	9.04374	2.94813	0.00329791	0.333525	-1.88402
11741050_a_at	February 2009 (Genome Reference Consortium GRCh37)	IMP (inosine 5'-monophosphate) dehydrogenase 1	IMPDH1	chr7q31.3-q32	NM_000883,NM_001102605,NM_001142573,NM_001142574,NM_001142575,NM_001142576,NM_183243	ENSG00000106348	3614	0.125287	5.75606	2.94771	0.00330235	0.333525	-1.88515
11750633_a_at	February 2009 (Genome Reference Consortium GRCh37)	oxoglutarate (alpha-ketoglutarate) dehydrogenase (lipoamide)	OGDH	chr7p14-p13	NM_001003941,NM_001165036,NM_002541	ENSG00000105953	4967	0.105837	3.7881	2.94771	0.00330238	0.333525	-1.88516
11749081_x_at	February 2009 (Genome Reference Consortium GRCh37)	arylsulfatase A	ARSA	chr22q13.31-qter|22q13.33	NM_000487,NM_001085425,NM_001085426,NM_001085427,NM_001085428	ENSG00000100299	410	0.060229	2.87222	2.94752	0.0033044	0.333525	-1.88567
11735339_at	February 2009 (Genome Reference Consortium GRCh37)	chromosome 17 open reading frame 55	C17orf55	chr17q25.3	NM_178519	ENSG00000185168	284185	0.0833121	3.78106	2.94742	0.00330549	0.333525	-1.88595
11715935_a_at	February 2009 (Genome Reference Consortium GRCh37)	neurobeachin-like 2	NBEAL2	chr3p21.31	NM_015175	ENSG00000160796	23218	0.104244	4.49423	2.94718	0.00330799	0.333525	-1.88659
11749906_a_at	February 2009 (Genome Reference Consortium GRCh37)	aquaporin 9	AQP9	chr15q22.1-q22.2	NM_020980	ENSG00000103569	366	0.144005	8.10664	2.94481	0.00333312	0.333525	-1.89295
11757089_s_at	February 2009 (Genome Reference Consortium GRCh37)	similar to CG10806-like /// Na+/H+ exchanger domain containing 1	LOC100134412 /// NHEDC1	chr4q24	NM_001100874,NM_139173,XR_038081	ENSG00000164037	100134412 /// 150159	-0.160294	3.58209	-2.94468	0.00333448	0.333525	-1.89329
11762522_at	February 2009 (Genome Reference Consortium GRCh37)	ADAMTS-like 1	ADAMTSL1	chr9p22.2-p22.1	NM_001040272,NM_052866	---	92949	0.0565959	2.8285	2.94436	0.00333793	0.333525	-1.89416
11728043_at	February 2009 (Genome Reference Consortium GRCh37)	pannexin 2	PANX2	chr22q13.33	NM_001160300,NM_052839,NR_027691	ENSG00000073150	56666	0.163653	6.5794	2.94374	0.00334451	0.333525	-1.89582
11743885_s_at	February 2009 (Genome Reference Consortium GRCh37)	ADP-ribosylhydrolase like 1	ADPRHL1	chr13q34	NM_138430,NM_199162	ENSG00000153531	113622	0.0899052	3.07101	2.9431	0.00335139	0.333525	-1.89754
11761978_at	February 2009 (Genome Reference Consortium GRCh37)	Rho guanine nucleotide exchange factor (GEF) 12	ARHGEF12	chr11q23.3	NM_015313	---	23365	-0.223858	4.99704	-2.94202	0.00336295	0.333735	-1.90044
11736350_at	February 2009 (Genome Reference Consortium GRCh37)	zinc finger protein 366	ZNF366	chr5q13.2|5q13.2	NM_152625	ENSG00000178175	167465	0.0631443	3.10326	2.93884	0.00339729	0.336199	-1.90898
11751243_a_at	February 2009 (Genome Reference Consortium GRCh37)	OTU domain containing 7B	OTUD7B	chr1q21.2	NM_020205	ENSG00000163113	56957	0.0597885	2.77843	2.93658	0.00342181	0.337679	-1.91502
11731778_a_at	February 2009 (Genome Reference Consortium GRCh37)	MOCO sulphurase C-terminal domain containing 1	MOSC1	chr1q41	NM_022746	ENSG00000186205	64757	0.151568	8.05744	2.93564	0.00343203	0.337744	-1.91753
11718245_at	February 2009 (Genome Reference Consortium GRCh37)	solute carrier family 25, member 42	SLC25A42	chr19p13.11	NM_178526	ENSG00000181035	284439	-0.0859239	7.18924	-2.93391	0.00345103	0.33867	-1.92217
11758698_x_at	February 2009 (Genome Reference Consortium GRCh37)	hemoglobin, gamma A	HBG1	chr11p15.5	NM_000559	ENSG00000213934	3047	-0.18157	11.4799	-2.93112	0.00348181	0.340744	-1.92963
11760221_at	February 2009 (Genome Reference Consortium GRCh37)	caspase 4, apoptosis-related cysteine peptidase	CASP4	chr11q22.2-q22.3	NM_001225,NM_033306	---	837	0.146692	8.42149	2.92792	0.0035174	0.343277	-1.93817
11754306_a_at	February 2009 (Genome Reference Consortium GRCh37)	methylcrotonoyl-CoA carboxylase 1 (alpha)	MCCC1	chr3q27	NM_020166	ENSG00000078070	56922	-0.0798106	7.32208	-2.92653	0.00353299	0.343849	-1.94189
11748343_a_at	February 2009 (Genome Reference Consortium GRCh37)	RAB, member RAS oncogene family-like 5	RABL5	chr7q22.1	NM_001130820,NM_001130821,NM_001130822,NM_022777	ENSG00000128581	64792	-0.0983782	2.90632	-2.92311	0.00357156	0.346647	-1.95101
11745020_a_at	February 2009 (Genome Reference Consortium GRCh37)	tumor necrosis factor receptor superfamily, member 12A	TNFRSF12A	chr16p13.3	NM_016639	ENSG00000006327	51330	0.0782323	4.54697	2.92219	0.00358198	0.346706	-1.95345
11722506_a_at	February 2009 (Genome Reference Consortium GRCh37)	lipid phosphate phosphatase-related protein type 2	LPPR2	chr19p13.2	NM_001170635,NM_022737	ENSG00000105520	64748	0.117656	6.75979	2.9209	0.0035967	0.34718	-1.9569
11733868_at	February 2009 (Genome Reference Consortium GRCh37)	major histocompatibility complex, class II, DO alpha	HLA-DOA	chr6p21.3	NM_002119	ENSG00000204252 /// ENSG00000230141	3111	-0.216745	3.78696	-2.91894	0.00361911	0.347378	-1.96211
11739144_a_at	February 2009 (Genome Reference Consortium GRCh37)	S-phase kinase-associated protein 2 (p45)	SKP2	chr5p13	NM_005983,NM_032637	ENSG00000145604	6502	-0.129399	4.06116	-2.91808	0.00362907	0.347378	-1.96442
11733075_a_at	February 2009 (Genome Reference Consortium GRCh37)	protein phosphatase 1, regulatory (inhibitor) subunit 12A	PPP1R12A	chr12q15-q21	NM_001143885,NM_001143886,NM_002480	ENSG00000058272	4659	0.0752438	7.63612	2.91762	0.00363432	0.347378	-1.96563
11758820_at	February 2009 (Genome Reference Consortium GRCh37)	DnaJ (Hsp40) homolog, subfamily C, member 10	DNAJC10	chr2q32.1	NM_018981	ENSG00000077232	54431	-0.117406	6.5296	-2.91729	0.00363809	0.347378	-1.9665
11748526_a_at	February 2009 (Genome Reference Consortium GRCh37)	hydrogen voltage-gated channel 1	HVCN1	chr12q24.11	NM_001040107,NM_032369	ENSG00000122986	84329	-0.0764529	9.11032	-2.91566	0.00365693	0.347404	-1.97084
11728297_a_at	February 2009 (Genome Reference Consortium GRCh37)	RNA (guanine-7-) methyltransferase	RNMT	chr18p11.22-p11.23	NM_003799	ENSG00000101654	8731	-0.0648569	7.64912	-2.91557	0.00365802	0.347404	-1.97109
11733513_a_at	February 2009 (Genome Reference Consortium GRCh37)	wntless homolog (Drosophila)	WLS	chr1p31.3	NM_001002292,NM_024911	ENSG00000116729	79971	0.205051	8.13626	2.91319	0.00368566	0.349091	-1.97741
11739155_s_at	February 2009 (Genome Reference Consortium GRCh37)	family with sequence similarity 129, member A	FAM129A	chr1q25	NM_052966	ENSG00000135842	116496	0.0626615	11.308	2.90811	0.00374538	0.352868	-1.9909
11720397_a_at	February 2009 (Genome Reference Consortium GRCh37)	nibrin	NBN	chr8q21	NM_002485	ENSG00000104320	4683	0.0907897	8.09657	2.90638	0.00376597	0.352868	-1.9955
11753823_a_at	February 2009 (Genome Reference Consortium GRCh37)	S100 calcium binding protein A8	S100A8	chr1q21	NM_002964	ENSG00000143546	6279	0.0386684	11.9141	2.90622	0.00376786	0.352868	-1.99592
11754437_a_at	February 2009 (Genome Reference Consortium GRCh37)	microtubule-actin crosslinking factor 1	MACF1	chr1p32-p31	NM_012090,NM_033044	ENSG00000127603	23499	-0.0874224	7.68469	-2.90578	0.00377306	0.352868	-1.99708
11718644_x_at	February 2009 (Genome Reference Consortium GRCh37)	oxysterol binding protein-like 8	OSBPL8	chr12q14	NM_001003712,NM_020841	ENSG00000091039	114882	0.0657871	9.80829	2.90558	0.00377548	0.352868	-1.99762
11730764_a_at	February 2009 (Genome Reference Consortium GRCh37)	CD177 molecule	CD177	chr19q13.2	NM_020406	ENSG00000227065	57126	0.242971	3.44551	2.90125	0.00382745	0.355376	-2.00909
11720704_s_at	February 2009 (Genome Reference Consortium GRCh37)	tumor protein D52-like 1	TPD52L1	chr6q22-q23	NM_001003395,NM_001003396,NM_001003397,NM_003287	ENSG00000111907	7164	0.0883354	2.72922	2.89994	0.00384327	0.355376	-2.01255
11735941_at	February 2009 (Genome Reference Consortium GRCh37)	saitohin	STH	chr17q21.1	NM_001007532	---	246744	0.0567837	3.02581	2.89972	0.00384595	0.355376	-2.01313
11739802_at	February 2009 (Genome Reference Consortium GRCh37)	valosin containing protein (p97)/p47 complex interacting protein 1	VCPIP1	chr8q13	NM_025054	ENSG00000175073	80124	0.0987422	6.19202	2.8992	0.0038522	0.355376	-2.01449
11756374_a_at	February 2009 (Genome Reference Consortium GRCh37)	tyrosylprotein sulfotransferase 1	TPST1	chr7q11.21	NM_003596	ENSG00000169902	8460	0.250838	5.12835	2.89917	0.00385262	0.355376	-2.01458
11744282_at	February 2009 (Genome Reference Consortium GRCh37)	phospholipase B domain containing 1	PLBD1	chr12p13.1	NM_024829	ENSG00000121316	79887	0.0763178	10.6046	2.89561	0.0038961	0.355435	-2.02399
11748368_x_at	February 2009 (Genome Reference Consortium GRCh37)	P450 (cytochrome) oxidoreductase	POR	chr7q11.2	NM_000941	ENSG00000127948	5447	0.0869356	3.84323	2.89521	0.00390093	0.355435	-2.02503
11715313_s_at	February 2009 (Genome Reference Consortium GRCh37)	luteinizing hormone beta polypeptide	LHB	chr19q13.32	NM_000894	ENSG00000104826	3972	0.0648443	4.03427	2.89436	0.00391148	0.355435	-2.0273
11743135_s_at	February 2009 (Genome Reference Consortium GRCh37)	CCAAT/enhancer binding protein (C/EBP), delta	CEBPD	chr8p11.2-p11.1	NM_005195	---	1052	0.0979668	8.87133	2.89413	0.00391432	0.355435	-2.02791
11751478_a_at	February 2009 (Genome Reference Consortium GRCh37)	TSC22 domain family, member 4	TSC22D4	chr7p21-p15	NM_030935	ENSG00000166925	81628	0.0866528	6.48694	2.89157	0.00394593	0.355435	-2.03465
11744567_a_at	February 2009 (Genome Reference Consortium GRCh37)	CD72 molecule	CD72	chr9p13.3	NM_001782	ENSG00000137101	971	-0.235667	5.63398	-2.89098	0.00395331	0.355435	-2.03622
11718788_a_at	February 2009 (Genome Reference Consortium GRCh37)	adenosine deaminase	ADA	chr20q12-q13.11	NM_000022	ENSG00000196839	100	-0.112053	6.62816	-2.89095	0.00395369	0.355435	-2.0363
11721198_a_at	February 2009 (Genome Reference Consortium GRCh37)	transmembrane protein 119	TMEM119	chr12q23.3	NM_181724	ENSG00000183160	338773	0.156288	3.51017	2.89066	0.00395725	0.355435	-2.03705
11762342_at	February 2009 (Genome Reference Consortium GRCh37)	LTV1 homolog (S. cerevisiae)	LTV1	chr6q24.2	NM_032860	---	84946	-0.0843219	4.38903	-2.89063	0.00395764	0.355435	-2.03713
11744792_at	February 2009 (Genome Reference Consortium GRCh37)	family with sequence similarity 178, member A	FAM178A	chr10q24.31	NM_001136123,NM_018121,NR_024245	---	55719	-0.124648	5.42778	-2.89017	0.00396337	0.355435	-2.03835
11742744_a_at	February 2009 (Genome Reference Consortium GRCh37)	syntaxin 10	STX10	chr19p13.2	NM_003765	ENSG00000104915	8677	0.0812945	7.50699	2.89012	0.00396392	0.355435	-2.03846
11753705_x_at	February 2009 (Genome Reference Consortium GRCh37)	stathmin 1	STMN1	chr1p36.1-p35	NM_001145454,NM_005563,NM_203399,NM_203401	ENSG00000117632	3925	-0.127672	5.68494	-2.88606	0.00401492	0.357624	-2.04918
11720243_x_at	February 2009 (Genome Reference Consortium GRCh37)	transcobalamin II	TCN2	chr22q12.2	NM_000355,NM_001184726	ENSG00000185339	6948	0.152208	5.13301	2.88577	0.00401849	0.357624	-2.04992
11729109_a_at	February 2009 (Genome Reference Consortium GRCh37)	myelin basic protein	MBP	chr18q23	NM_001025081,NM_001025090,NM_001025092,NM_001025100,NM_001025101,NM_002385	ENSG00000197971	4155	0.083569	2.87774	2.88534	0.00402398	0.357624	-2.05107
11756019_a_at	February 2009 (Genome Reference Consortium GRCh37)	KDEL (Lys-Asp-Glu-Leu) endoplasmic reticulum protein retention receptor 2	KDELR2	chr7p22.1	NM_001100603,NM_006854	ENSG00000136240	11014	-0.0797427	7.41874	-2.88467	0.00403244	0.357624	-2.05283
11727879_s_at	February 2009 (Genome Reference Consortium GRCh37)	chromatin assembly factor 1, subunit A (p150)	CHAF1A	chr19p13.3	NM_005483	ENSG00000167670	10036	-0.114465	5.50361	-2.8832	0.0040511	0.357624	-2.0567
11735577_at	February 2009 (Genome Reference Consortium GRCh37)	interleukin 27	IL27	---	NM_145659	ENSG00000197272	246778	0.0590498	3.21465	2.88249	0.00406019	0.357624	-2.05858
11732808_a_at	February 2009 (Genome Reference Consortium GRCh37)	prokineticin 2	PROK2	chr3p13	NM_001126128,NM_021935	ENSG00000163421	60675	0.192277	5.59762	2.88098	0.00407946	0.357624	-2.06254
11756592_a_at	February 2009 (Genome Reference Consortium GRCh37)	coiled-coil domain containing 115	CCDC115	chr2q21.1	NM_032357	ENSG00000136710	84317	-0.0739909	7.01271	-2.88041	0.00408669	0.357624	-2.06403
11757399_s_at	February 2009 (Genome Reference Consortium GRCh37)	protein kinase, DNA-activated, catalytic polypeptide	PRKDC	chr8q11	NM_001081640,NM_006904	ENSG00000121031	5591	0.0696087	9.13715	2.87925	0.00410163	0.357624	-2.06709
11715416_s_at	February 2009 (Genome Reference Consortium GRCh37)	damage-specific DNA binding protein 1, 127kDa	DDB1	chr11q12-q13	NM_001923	ENSG00000167986	1642	-0.069784	7.84952	-2.8785	0.00411126	0.357624	-2.06905
11728562_a_at	February 2009 (Genome Reference Consortium GRCh37)	dual specificity phosphatase 13	DUSP13	chr10q22.2	NM_001007271,NM_001007272,NM_001007273,NM_016364	ENSG00000079393	51207	0.182176	3.91352	2.87778	0.00412055	0.357624	-2.07094
11746054_a_at	February 2009 (Genome Reference Consortium GRCh37)	TSC22 domain family, member 4	TSC22D4	chr7p21-p15	NM_030935	ENSG00000166925	81628	0.0856536	6.57933	2.87662	0.00413553	0.357624	-2.07398
11726156_at	February 2009 (Genome Reference Consortium GRCh37)	polymerase (DNA directed), alpha 1, catalytic subunit	POLA1	chrXp22.1-p21.3	NM_016937	ENSG00000101868	5422	-0.0827455	6.01232	-2.87647	0.00413746	0.357624	-2.07437
11729909_a_at	February 2009 (Genome Reference Consortium GRCh37)	IQ motif containing with AAA domain 1	IQCA1	chr2q37.2-q37.3	NM_024726	ENSG00000132321	79781	0.0526815	2.88633	2.87646	0.00413763	0.357624	-2.07441
11739123_at	February 2009 (Genome Reference Consortium GRCh37)	acylglycerol kinase	AGK	chr7q34	NM_018238	ENSG00000006530	55750	-0.0923942	5.90577	-2.87626	0.00414018	0.357624	-2.07492
11720396_x_at	February 2009 (Genome Reference Consortium GRCh37)	nibrin	NBN	chr8q21	NM_002485	ENSG00000104320	4683	0.0892715	6.74685	2.87464	0.00416128	0.35857	-2.07918
11741967_a_at	February 2009 (Genome Reference Consortium GRCh37)	chromodomain protein, Y-like	CDYL	chr6p25.1	NM_001143970,NM_001143971,NM_004824,NR_026590	ENSG00000153046	9425	-0.139059	5.07352	-2.87227	0.00419223	0.360359	-2.08539
11740041_at	February 2009 (Genome Reference Consortium GRCh37)	ATPase, class V, type 10A	ATP10A	chr15q11.2	NM_024490	ENSG00000206190	57194	-0.0904941	4.9219	-2.86986	0.00422404	0.360834	-2.09172
11727963_x_at	February 2009 (Genome Reference Consortium GRCh37)	cytochrome P450, family 4, subfamily F, polypeptide 2	CYP4F2	chr19pter-p13.11	NM_001082	ENSG00000186115	8529	0.100198	4.47667	2.86984	0.00422432	0.360834	-2.09177
11736668_at	February 2009 (Genome Reference Consortium GRCh37)	C-type lectin domain family 4, member E	CLEC4E	chr12p13.31	NM_014358	ENSG00000166523	26253	0.121962	8.86606	2.86878	0.00423833	0.360834	-2.09455
11718066_a_at	February 2009 (Genome Reference Consortium GRCh37)	tectonic family member 1	TCTN1	chr12q24.11	NM_001082537,NM_001082538,NM_001173975,NM_001173976,NM_024549	ENSG00000204852	79600	-0.142672	3.26524	-2.86876	0.00423861	0.360834	-2.0946
11754061_x_at	February 2009 (Genome Reference Consortium GRCh37)	interferon induced transmembrane protein 2 (1-8D)	IFITM2	chr11p15.5	NM_006435	ENSG00000185201	10581	0.0271605	12.2705	2.86692	0.00426293	0.361762	-2.09939
11745227_x_at	February 2009 (Genome Reference Consortium GRCh37)	septin 4	Septin 4	chr17q22-q23	NM_004574,NM_080415,NM_080416	ENSG00000108387	5414	0.165815	4.15244	2.86639	0.00427	0.361762	-2.10078
11732642_at	February 2009 (Genome Reference Consortium GRCh37)	peptidoglycan recognition protein 1	PGLYRP1	chr19q13.2-q13.3	NM_005091	ENSG00000008438	8993	0.19017	6.68679	2.86548	0.00428226	0.361933	-2.10318
11721613_a_at	February 2009 (Genome Reference Consortium GRCh37)	v-kit Hardy-Zuckerman 4 feline sarcoma viral oncogene homolog	KIT	chr4q11-q12	NM_000222,NM_001093772	ENSG00000157404	3815	0.0548834	2.87808	2.86263	0.00432047	0.364291	-2.11062
11755072_a_at	February 2009 (Genome Reference Consortium GRCh37)	intercellular adhesion molecule 3	ICAM3	chr19p13.3-p13.2	NM_002162	ENSG00000076662	3385	0.0409797	11.8051	2.86029	0.00435218	0.366091	-2.11674
11745448_a_at	February 2009 (Genome Reference Consortium GRCh37)	solute carrier family 22, member 10	SLC22A10	chr11q12.3	NM_001039752	ENSG00000184999	387775	0.0583662	3.19598	2.8589	0.004371	0.3668	-2.12035
11761745_at	February 2009 (Genome Reference Consortium GRCh37)	immunoglobulin superfamily, member 6	IGSF6	chr16p12-p13	NM_005849	ENSG00000140749	10261	0.141718	6.30588	2.85579	0.0044136	0.369021	-2.12846
11756362_x_at	February 2009 (Genome Reference Consortium GRCh37)	Fc fragment of IgG, high affinity Ib, receptor (CD64)	FCGR1B	chr1p11.2	NM_001004340,NM_001017986	ENSG00000198019	2210	0.189334	7.49121	2.85516	0.00442222	0.369021	-2.1301
11716286_at	February 2009 (Genome Reference Consortium GRCh37)	vesicle-associated membrane protein 3 (cellubrevin)	VAMP3	chr1p36.23	NM_004781	ENSG00000049245	9341	0.0632485	9.17642	2.85448	0.0044317	0.369021	-2.13189
11748035_a_at	February 2009 (Genome Reference Consortium GRCh37)	PDZ and LIM domain 7 (enigma)	PDLIM7	chr5q35.3	NM_005451,NM_203352,NM_213636	ENSG00000196923	9260	0.124613	6.00008	2.85192	0.00446705	0.369021	-2.13854
11735827_at	February 2009 (Genome Reference Consortium GRCh37)	visual system homeobox 1	VSX1	chr20p11.23-p11.22	NM_014588,NM_199425	ENSG00000100987	30813	0.0695111	3.03051	2.85037	0.00448871	0.369021	-2.14258
11753685_a_at	February 2009 (Genome Reference Consortium GRCh37)	angiotensin II receptor-associated protein	AGTRAP	chr1p36.22	NM_001040194,NM_001040195,NM_001040196,NM_001040197,NM_020350	ENSG00000177674	57085	0.0878983	7.45328	2.84988	0.00449557	0.369021	-2.14386
11726473_a_at	February 2009 (Genome Reference Consortium GRCh37)	docking protein 3	DOK3	chr5q35.3	NM_001144875,NM_001144876,NM_024872	ENSG00000146094	79930	0.092835	10.2644	2.84963	0.00449901	0.369021	-2.1445
11720378_a_at	February 2009 (Genome Reference Consortium GRCh37)	SAP30-like	SAP30L	chr5q33.2	NM_001131062,NM_001131063,NM_024632,NR_024084	ENSG00000164576	79685	0.0924542	7.63059	2.84937	0.00450264	0.369021	-2.14517
11719845_a_at	February 2009 (Genome Reference Consortium GRCh37)	small ArfGAP2	SMAP2	chr1p35.3-p34.1	NM_022733	ENSG00000084070	64744	0.121527	8.858	2.84825	0.00451839	0.369021	-2.14809
11754281_a_at	February 2009 (Genome Reference Consortium GRCh37)	tectonin beta-propeller repeat containing 2	TECPR2	chr14q32.31	NM_001172631,NM_014844	ENSG00000196663	9895	0.101037	3.60184	2.8482	0.00451901	0.369021	-2.14821
11763472_x_at	February 2009 (Genome Reference Consortium GRCh37)	zinc finger CCCH-type containing 12D	ZC3H12D	chr6q25.1	NM_207360	---	340152	-0.102578	9.43969	-2.84757	0.00452789	0.369021	-2.14985
11719223_a_at	February 2009 (Genome Reference Consortium GRCh37)	dysferlin, limb girdle muscular dystrophy 2B (autosomal recessive)	DYSF	chr2p13.3-p13.1	NM_001130455,NM_001130976,NM_001130977,NM_001130978,NM_001130979,NM_001130980,NM_001130981,NM_001130982,NM_001130983,NM_001130984,NM_001130985,NM_001130986,NM_001130987,NM_003494	ENSG00000135636	8291	0.136392	9.81613	2.84723	0.00453276	0.369021	-2.15075
11743010_at	February 2009 (Genome Reference Consortium GRCh37)	nuclear factor, interleukin 3 regulated	NFIL3	chr9q22	NM_005384	ENSG00000165030	4783	0.122685	7.78855	2.84695	0.00453664	0.369021	-2.15147
11725325_a_at	February 2009 (Genome Reference Consortium GRCh37)	tetraspanin 31	TSPAN31	chr12q13.3	NM_005981	ENSG00000135452	6302	-0.0828826	4.57601	-2.84645	0.00454369	0.369021	-2.15276
11753357_a_at	February 2009 (Genome Reference Consortium GRCh37)	6-phosphofructo-2-kinase/fructose-2,6-biphosphatase 4	PFKFB4	chr3p22-p21	NM_004567	ENSG00000114268	5210	0.102157	3.57433	2.84468	0.00456876	0.370206	-2.15737
11753618_a_at	February 2009 (Genome Reference Consortium GRCh37)	adrenomedullin	ADM	chr11p15.4	NM_001124	ENSG00000148926	133	0.109931	4.16346	2.843	0.00459258	0.371284	-2.16171
11737994_a_at	February 2009 (Genome Reference Consortium GRCh37)	leucine rich repeat containing 3	LRRC3	chr21q22.3	NM_030891	ENSG00000160233	81543	0.0511356	2.85306	2.84221	0.00460394	0.371353	-2.16378
11730451_at	February 2009 (Genome Reference Consortium GRCh37)	chromosome 6 open reading frame 57	C6orf57	chr6q13	NM_145267	ENSG00000154079	135154	-0.0774904	2.81503	-2.84022	0.00463239	0.37161	-2.16893
11719499_at	February 2009 (Genome Reference Consortium GRCh37)	monoamine oxidase B	MAOB	chrXp11.23	NM_000898	ENSG00000069535	4129	0.0894128	2.74268	2.83833	0.00465968	0.37161	-2.17384
11716759_a_at	February 2009 (Genome Reference Consortium GRCh37)	caspase 4, apoptosis-related cysteine peptidase	CASP4	chr11q22.2-q22.3	NM_001225,NM_033306	ENSG00000196954	837	0.055423	10.8294	2.83787	0.00466628	0.37161	-2.17502
11720349_at	February 2009 (Genome Reference Consortium GRCh37)	ropporin 1-like	ROPN1L	chr5p15.2	NM_031916	ENSG00000145491	83853	0.160167	7.03496	2.83714	0.00467686	0.37161	-2.17692
11724606_a_at	February 2009 (Genome Reference Consortium GRCh37)	mitogen-activated protein kinase kinase 6	MAP2K6	chr17q24.3	NM_002758	ENSG00000108984	5608	0.0988389	6.30636	2.83712	0.00467709	0.37161	-2.17696
11719382_a_at	February 2009 (Genome Reference Consortium GRCh37)	peptidylprolyl isomerase H (cyclophilin H)	PPIH	chr1p34.1	NM_006347	ENSG00000171960	10465	-0.0757069	8.13566	-2.83703	0.0046784	0.37161	-2.17719
11718692_x_at	February 2009 (Genome Reference Consortium GRCh37)	strawberry notch homolog 2 (Drosophila)	SBNO2	chr19p13.3	NM_001100122,NM_014963	ENSG00000064932	22904	0.117729	6.60386	2.83635	0.00468821	0.37161	-2.17894
11718643_a_at	February 2009 (Genome Reference Consortium GRCh37)	oxysterol binding protein-like 8	OSBPL8	chr12q14	NM_001003712,NM_020841	ENSG00000091039	114882	0.0707143	9.74148	2.83614	0.00469128	0.37161	-2.17949
11736811_a_at	February 2009 (Genome Reference Consortium GRCh37)	programmed cell death 1 ligand 2	PDCD1LG2	chr9p24.2	NM_025239	ENSG00000197646	80380	0.0831468	3.16821	2.83269	0.00474176	0.374184	-2.18843
11723446_s_at	February 2009 (Genome Reference Consortium GRCh37)	transmembrane protein 132A	TMEM132A	chr11q12.2	NM_017870,NM_178031	ENSG00000006118	54972	0.0613412	2.80305	2.8313	0.00476213	0.374184	-2.19202
11747936_a_at	February 2009 (Genome Reference Consortium GRCh37)	dysferlin, limb girdle muscular dystrophy 2B (autosomal recessive)	DYSF	chr2p13.3-p13.1	NM_001130455,NM_001130976,NM_001130977,NM_001130978,NM_001130979,NM_001130980,NM_001130981,NM_001130982,NM_001130983,NM_001130984,NM_001130985,NM_001130986,NM_001130987,NM_003494	ENSG00000135636	8291	0.137015	9.822	2.83099	0.00476664	0.374184	-2.19281
11760484_a_at	February 2009 (Genome Reference Consortium GRCh37)	butyrophilin, subfamily 2, member A2	BTN2A2	chr6p22.1	NM_006995,NM_181531	---	10385	0.130304	2.62845	2.83041	0.00477528	0.374184	-2.19432
11737078_a_at	February 2009 (Genome Reference Consortium GRCh37)	caspase recruitment domain family, member 16	CARD16	---	NM_001017534,NM_052889	ENSG00000204397	114769	0.098515	5.38478	2.83031	0.00477673	0.374184	-2.19457
11752959_x_at	February 2009 (Genome Reference Consortium GRCh37)	actin, gamma 1	ACTG1	chr17q25	NM_001614	ENSG00000184009	71	-0.0540092	9.72285	-2.82875	0.00479982	0.37441	-2.1986
11732287_at	February 2009 (Genome Reference Consortium GRCh37)	DAZ interacting protein 3, zinc finger	DZIP3	chr3q13.13	NM_014648	ENSG00000198919	9666	-0.14005	5.43878	-2.82868	0.00480081	0.37441	-2.19877
11720345_a_at	February 2009 (Genome Reference Consortium GRCh37)	ubiquitin specific peptidase 4 (proto-oncogene)	USP4	chr3p21.3	NM_003363,NM_199443	ENSG00000114316	7375	0.0488011	10.0854	2.82687	0.00482771	0.375679	-2.20344
11716879_at	February 2009 (Genome Reference Consortium GRCh37)	UDP-Gal:betaGlcNAc beta 1,4- galactosyltransferase, polypeptide 5	B4GALT5	chr20q13.1-q13.2	NM_004776	ENSG00000158470	9334	0.147751	6.55255	2.82515	0.00485356	0.376131	-2.2079
11732454_at	February 2009 (Genome Reference Consortium GRCh37)	potassium inwardly-rectifying channel, subfamily J, member 15	KCNJ15	chr21q22.2	NM_002243,NM_170736,NM_170737	ENSG00000157551	3772	0.167485	8.05106	2.823	0.00488585	0.376131	-2.21344
11739726_s_at	February 2009 (Genome Reference Consortium GRCh37)	nucleosome assembly protein 1-like 1	NAP1L1	chr12q21.2	NM_004537,NM_139207	ENSG00000187109	4673	-0.0451113	10.9492	-2.8228	0.00488882	0.376131	-2.21395
11726347_x_at	February 2009 (Genome Reference Consortium GRCh37)	linker for activation of T cells family, member 2	LAT2	chr7q11.23	NM_014146,NM_032463,NM_032464	ENSG00000086730	7462	0.096425	7.00692	2.82248	0.00489359	0.376131	-2.21476
11753785_x_at	February 2009 (Genome Reference Consortium GRCh37)	dynein, light chain, Tctex-type 1	DYNLT1	chr6q25.2-q25.3	NM_006519	ENSG00000146425	6993	0.084208	8.07744	2.82217	0.00489827	0.376131	-2.21556
11737429_x_at	February 2009 (Genome Reference Consortium GRCh37)	macrophage scavenger receptor 1	MSR1	chr8p22	NM_002445,NM_138715,NM_138716	ENSG00000038945	4481	0.27519	5.24675	2.82203	0.0049005	0.376131	-2.21594
11737157_x_at	February 2009 (Genome Reference Consortium GRCh37)	chromosome 18 open reading frame 45	C18orf45	chr18q11.2	NM_032933	ENSG00000134490	85019	-0.131754	6.15695	-2.82135	0.0049107	0.376131	-2.21768
11721060_a_at	February 2009 (Genome Reference Consortium GRCh37)	phosphatidic acid phosphatase type 2 domain containing 1B	PPAPDC1B	chr8p11.23	NM_001102559,NM_001102560,NM_032483	ENSG00000147535	84513	-0.154822	6.42898	-2.82082	0.00491869	0.376131	-2.21904
11730579_a_at	February 2009 (Genome Reference Consortium GRCh37)	HECT, C2 and WW domain containing E3 ubiquitin protein ligase 2	HECW2	chr2q32.3-q33.1	NM_020760	ENSG00000138411	57520	0.187269	4.44144	2.81939	0.00494045	0.376679	-2.22272
11741021_x_at	February 2009 (Genome Reference Consortium GRCh37)	kallikrein-related peptidase 3	KLK3	chr19q13.41	NM_001030047,NM_001030048,NM_001030049,NM_001030050,NM_001648	ENSG00000142515	354	0.055821	3.34786	2.81895	0.00494718	0.376679	-2.22386
11739527_a_at	February 2009 (Genome Reference Consortium GRCh37)	secreted and transmembrane 1	SECTM1	chr17q25	NM_003004	ENSG00000141574	6398	0.119961	8.87042	2.81558	0.00499878	0.379789	-2.23252
11751399_x_at	February 2009 (Genome Reference Consortium GRCh37)	NDRG family member 3	NDRG3	chr20q11.21-q11.23	NM_022477,NM_032013	ENSG00000101079	57446	0.120234	4.11735	2.81398	0.00502342	0.380842	-2.23663
11721991_a_at	February 2009 (Genome Reference Consortium GRCh37)	solute carrier family 6 (neurotransmitter transporter, taurine), member 6	SLC6A6	chr3p25-p24	NM_001134367,NM_001134368,NM_003043	ENSG00000131389	6533	0.120044	6.63345	2.80985	0.00508774	0.383266	-2.24725
11754819_x_at	February 2009 (Genome Reference Consortium GRCh37)	glucosidase, beta, acid /// glucosidase, beta, acid pseudogene 1	GBA /// GBAP1	chr1q21	NM_000157,NM_001005741,NM_001005742,NM_001005749,NM_001005750,NM_001171811,NM_001171812,NR_002188	ENSG00000160766 /// ENSG00000177628	2629 /// 2630	0.083052	8.33134	2.8091	0.00509946	0.383266	-2.24917
11748097_x_at	February 2009 (Genome Reference Consortium GRCh37)	poly(A) binding protein, cytoplasmic 1	PABPC1	chr8q22.2-q23	NM_002568	ENSG00000070756	26986	-0.0271422	11.0069	-2.80897	0.00510143	0.383266	-2.24949
11722641_s_at	February 2009 (Genome Reference Consortium GRCh37)	diacylglycerol O-acyltransferase homolog 2 (mouse)	DGAT2	chr11q13.5	NM_032564	ENSG00000062282	84649	0.105809	9.50742	2.80711	0.00513076	0.383266	-2.25427
11722056_at	February 2009 (Genome Reference Consortium GRCh37)	zinc finger CCCH-type containing 7B	ZC3H7B	chr22q13.2	NM_017590	ENSG00000100403	23264	-0.0644203	2.98177	-2.80627	0.00514394	0.383266	-2.25641
11721829_at	February 2009 (Genome Reference Consortium GRCh37)	chromosome 9 open reading frame 78	C9orf78	chr9q34.11	NM_016520	ENSG00000136819	51759	-0.115209	9.98293	-2.80589	0.00514999	0.383266	-2.25739
11716702_a_at	February 2009 (Genome Reference Consortium GRCh37)	semenogelin I	SEMG1	chr20q12-q13.2	NM_003007,NM_198139	ENSG00000124233	6406	0.124827	2.79407	2.80528	0.00515969	0.383266	-2.25896
11753925_x_at	February 2009 (Genome Reference Consortium GRCh37)	ATG3 autophagy related 3 homolog (S. cerevisiae)	ATG3	chr3q13.2	NM_022488	ENSG00000144848	64422	0.0713909	8.0135	2.80495	0.00516487	0.383266	-2.2598
11740603_a_at	February 2009 (Genome Reference Consortium GRCh37)	anterior pharynx defective 1 homolog B (C. elegans)	APH1B	chr15q22.2	NM_001145646,NM_031301	ENSG00000138613	83464	0.0967012	6.74764	2.80486	0.00516621	0.383266	-2.26002
11720301_a_at	February 2009 (Genome Reference Consortium GRCh37)	Src-like-adaptor	SLA	chr8q22.3-qter|8q24	NM_001045556,NM_001045557,NM_006748	ENSG00000155926	6503	0.0623429	10.6505	2.8047	0.00516879	0.383266	-2.26044
11745809_s_at	February 2009 (Genome Reference Consortium GRCh37)	KIAA0040	KIAA0040	chr1q24-q25	NM_001162893,NM_001162894,NM_001162895,NM_014656,NR_015350	ENSG00000235750	9674	0.0735474	8.92263	2.80433	0.00517473	0.383266	-2.26139
11719654_a_at	February 2009 (Genome Reference Consortium GRCh37)	synaptic vesicle glycoprotein 2A	SV2A	chr1q21.2	NM_014849	ENSG00000159164	9900	0.0839847	2.98744	2.80177	0.00521552	0.384943	-2.26794
11718726_x_at	February 2009 (Genome Reference Consortium GRCh37)	zinc finger protein 655	ZNF655	chr7q22.1	NM_001009958,NM_001009960,NM_001083956,NM_001085366,NM_001085367,NM_001085368,NM_024061,NM_138494	ENSG00000197343	79027	0.0825185	2.70544	2.80154	0.00521916	0.384943	-2.26853
11748354_x_at	February 2009 (Genome Reference Consortium GRCh37)	neuroblastoma breakpoint family, member 3	NBPF3	chr1p36.12	NM_032264	ENSG00000227001	84224	0.061457	2.71762	2.80081	0.00523092	0.385007	-2.2704
11735249_x_at	February 2009 (Genome Reference Consortium GRCh37)	SP140 nuclear body protein-like	SP140L	chr2q37.1	NM_138402	ENSG00000185404	93349	-0.078568	9.91815	-2.79901	0.00525981	0.385877	-2.275
11746002_a_at	February 2009 (Genome Reference Consortium GRCh37)	caspase 4, apoptosis-related cysteine peptidase	CASP4	chr11q22.2-q22.3	NM_001225,NM_033306	ENSG00000196954	837	0.049375	10.8286	2.79871	0.0052646	0.385877	-2.27575
11733076_x_at	February 2009 (Genome Reference Consortium GRCh37)	protein phosphatase 1, regulatory (inhibitor) subunit 12A	PPP1R12A	chr12q15-q21	NM_001143885,NM_001143886,NM_002480	ENSG00000058272	4659	0.0659637	8.56105	2.79734	0.0052867	0.386695	-2.27925
11749666_a_at	February 2009 (Genome Reference Consortium GRCh37)	itchy E3 ubiquitin protein ligase homolog (mouse)	ITCH	chr20q11.22-q11.23	NM_031483	ENSG00000078747	83737	0.0860181	6.40916	2.79587	0.00531065	0.387645	-2.28302
11723336_a_at	February 2009 (Genome Reference Consortium GRCh37)	GEM interacting protein	GMIP	chr19p12-p11	NM_016573	ENSG00000089639	51291	0.10201	3.21684	2.79322	0.00535381	0.389204	-2.28977
11762848_a_at	February 2009 (Genome Reference Consortium GRCh37)	hexosaminidase A (alpha polypeptide)	HEXA	chr15q23-q24	NM_000520	---	3073	-0.0824736	2.86993	-2.79308	0.00535617	0.389204	-2.29013
11741378_s_at	February 2009 (Genome Reference Consortium GRCh37)	BTB and CNC homology 1, basic leucine zipper transcription factor 2	BACH2	chr6q15	NM_001170794,NM_021813	ENSG00000112182	60468	-0.171159	6.55428	-2.79185	0.00537638	0.389204	-2.29327
11724151_a_at	February 2009 (Genome Reference Consortium GRCh37)	tensin 4	TNS4	chr17q21.2	NM_032865	ENSG00000131746	84951	0.0579643	2.77321	2.79123	0.00538651	0.389204	-2.29484
11722882_at	February 2009 (Genome Reference Consortium GRCh37)	chromosome 5 open reading frame 41	C5orf41	chr5q35.1	NM_001168393,NM_001168394,NM_153607	ENSG00000164463	153222	0.0747848	8.5291	2.7905	0.00539861	0.389204	-2.29671
11733800_a_at	February 2009 (Genome Reference Consortium GRCh37)	solute carrier family 31 (copper transporters), member 2	SLC31A2	chr9q31-q32	NM_001860	ENSG00000136867	1318	0.110134	5.55583	2.78918	0.00542038	0.389204	-2.30007
11716907_s_at	February 2009 (Genome Reference Consortium GRCh37)	chromosome 1 open reading frame 128	C1orf128	chr1p36.11	NM_020362	ENSG00000057757	57095	-0.108709	11.1897	-2.78914	0.00542097	0.389204	-2.30016
11754685_a_at	February 2009 (Genome Reference Consortium GRCh37)	regulator of G-protein signaling 14	RGS14	chr5q35.3	NM_006480	ENSG00000169220	10636	0.0747337	6.26313	2.78906	0.0054224	0.389204	-2.30038
11755548_a_at	February 2009 (Genome Reference Consortium GRCh37)	oxysterol binding protein-like 8	OSBPL8	chr12q14	NM_001003712,NM_020841	ENSG00000091039	114882	0.0729731	9.75017	2.78769	0.00544503	0.389204	-2.30385
11736692_a_at	February 2009 (Genome Reference Consortium GRCh37)	tumor necrosis factor receptor superfamily, member 18	TNFRSF18	chr1p36.3	NM_004195,NM_148901,NM_148902	ENSG00000186891	8784	0.0967616	4.16119	2.78594	0.00547426	0.389204	-2.30831
11715393_a_at	February 2009 (Genome Reference Consortium GRCh37)	complement component 3	C3	chr19p13.3-p13.2	NM_000064	ENSG00000125730	718	-0.197982	4.41974	-2.78588	0.00547521	0.389204	-2.30846
11760977_a_at	February 2009 (Genome Reference Consortium GRCh37)	thymidine phosphorylase	TYMP	chr22q13|22q13.33	NM_001113755,NM_001113756,NM_001953	ENSG00000025708	1890	0.0968138	4.29963	2.78515	0.00548745	0.389204	-2.31032
11738634_a_at	February 2009 (Genome Reference Consortium GRCh37)	LIM homeobox transcription factor 1, alpha	LMX1A	chr1q22-q23	NM_001033507,NM_001174069,NM_177398,NM_177399	ENSG00000162761	4009	0.0561087	3.01564	2.78503	0.00548949	0.389204	-2.31063
11747545_a_at	February 2009 (Genome Reference Consortium GRCh37)	bone morphogenetic protein 1	BMP1	chr8p21.3	NM_001199,NM_006128,NM_006129,NR_033403,NR_033404	ENSG00000168487	649	0.0514669	3.203	2.78307	0.00552238	0.389204	-2.31561
11740528_a_at	February 2009 (Genome Reference Consortium GRCh37)	AF4/FMR2 family, member 3	AFF3	chr2q11.2-q12	NM_001025108,NM_002285	ENSG00000144218	3899	-0.239342	5.77816	-2.78232	0.00553504	0.389204	-2.31751
11755715_x_at	February 2009 (Genome Reference Consortium GRCh37)	CD46 molecule, complement regulatory protein	CD46	chr1q32	NM_002389,NM_153826,NM_172350,NM_172351,NM_172352,NM_172353,NM_172354,NM_172355,NM_172356,NM_172357,NM_172358,NM_172359,NM_172360,NM_172361	ENSG00000117335	4179	0.0909728	3.70183	2.78215	0.00553795	0.389204	-2.31795
11715557_at	February 2009 (Genome Reference Consortium GRCh37)	hypothetical protein FLJ23867 /// quiescin Q6 sulfhydryl oxidase 1	FLJ23867 /// QSOX1	chr1q24 /// chr1q25.2	NM_001004128,NM_002826,NR_026900	---	200058 /// 5768	0.1268	4.58375	2.78065	0.00556329	0.389204	-2.32176
11737208_a_at	February 2009 (Genome Reference Consortium GRCh37)	MACRO domain containing 2	MACROD2	chr20p12.1	NM_001033087,NM_080676	ENSG00000172264	140733	-0.229202	4.2634	-2.78057	0.00556465	0.389204	-2.32196
11744456_s_at	February 2009 (Genome Reference Consortium GRCh37)	glycogen synthase kinase 3 beta	GSK3B	chr3q13.3	NM_001146156,NM_002093	ENSG00000082701	2932	0.0874367	8.02072	2.77875	0.00559556	0.389204	-2.32657
11740681_a_at	February 2009 (Genome Reference Consortium GRCh37)	TGFB-induced factor homeobox 1	TGIF1	chr18p11.3	NM_003244,NM_170695,NM_173207,NM_173208,NM_173209,NM_173210,NM_173211,NM_174886	ENSG00000177426	7050	-0.104007	5.39821	-2.77815	0.0056058	0.389204	-2.3281
11738810_a_at	February 2009 (Genome Reference Consortium GRCh37)	T-cell leukemia/lymphoma 6	TCL6	chr14q32.1	NM_012468,NM_014418,NM_020550,NM_020552,NM_020553,NM_020554,NR_028288	ENSG00000187621	27004	-0.0892364	2.6719	-2.77794	0.00560943	0.389204	-2.32864
11732412_a_at	February 2009 (Genome Reference Consortium GRCh37)	G protein-coupled estrogen receptor 1	GPER	chr7p22.3	NM_001039966,NM_001098201,NM_001505	ENSG00000164850	2852	0.0768466	3.47043	2.77756	0.00561597	0.389204	-2.32961
11724806_s_at	February 2009 (Genome Reference Consortium GRCh37)	corepressor interacting with RBPJ, 1	CIR1	chr2q31.1	NM_004882	ENSG00000138433	9541	0.0781994	8.61571	2.77676	0.00562964	0.389204	-2.33163
11747604_a_at	February 2009 (Genome Reference Consortium GRCh37)	KIAA1875	KIAA1875	chr8q24.3	NR_024207	ENSG00000179698	340390	0.0555991	2.87999	2.77578	0.00564648	0.389204	-2.33412
11718087_x_at	February 2009 (Genome Reference Consortium GRCh37)	SH3KBP1 binding protein 1	SHKBP1	chr19q13.2	NM_138392	ENSG00000160410	92799	0.117613	7.70636	2.77527	0.0056552	0.389204	-2.3354
11716161_s_at	February 2009 (Genome Reference Consortium GRCh37)	limb bud and heart development homolog (mouse)	LBH	chr2p23.1	NM_030915	ENSG00000213626	81606	-0.12096	7.56298	-2.77414	0.00567466	0.389204	-2.33827
11751099_x_at	February 2009 (Genome Reference Consortium GRCh37)	glucosidase, beta, acid /// glucosidase, beta, acid pseudogene 1	GBA /// GBAP1	chr1q21	NM_000157,NM_001005741,NM_001005742,NM_001005749,NM_001005750,NM_001171811,NM_001171812,NR_002188	ENSG00000160766 /// ENSG00000177628	2629 /// 2630	0.0944088	6.97563	2.77392	0.00567842	0.389204	-2.33882
11728810_a_at	February 2009 (Genome Reference Consortium GRCh37)	enoyl CoA hydratase domain containing 3	ECHDC3	chr10p14	NM_024693	ENSG00000134463	79746	0.165284	5.61979	2.77369	0.00568251	0.389204	-2.33942
11716302_s_at	February 2009 (Genome Reference Consortium GRCh37)	acyl-CoA synthetase long-chain family member 1	ACSL1	chr4q34-q35	NM_001995	ENSG00000151726	2180	0.0883221	10.8321	2.77348	0.00568616	0.389204	-2.33995
11750711_a_at	February 2009 (Genome Reference Consortium GRCh37)	acyl-CoA oxidase 1, palmitoyl	ACOX1	chr17q24-q25|17q25.1	NM_004035,NM_007292	ENSG00000161533	51	0.131373	7.50546	2.77222	0.00570788	0.389204	-2.34313
11727639_a_at	February 2009 (Genome Reference Consortium GRCh37)	M-phase phosphoprotein 9	MPHOSPH9	chr12q24.31	NM_022782	ENSG00000051825	10198	-0.122846	3.38218	-2.77103	0.00572868	0.389204	-2.34615
11748160_s_at	February 2009 (Genome Reference Consortium GRCh37)	lysosomal-associated membrane protein 2	LAMP2	chrXq24	NM_001122606,NM_002294,NM_013995	ENSG00000005893	3920	0.0967031	7.90668	2.77074	0.00573359	0.389204	-2.34687
11718422_s_at	February 2009 (Genome Reference Consortium GRCh37)	cyclin B1 interacting protein 1	CCNB1IP1	chr14q11.2	NM_021178,NM_182849,NM_182851,NM_182852	ENSG00000100814	57820	-0.0960163	7.38362	-2.77027	0.00574179	0.389204	-2.34806
11745836_x_at	February 2009 (Genome Reference Consortium GRCh37)	dysferlin, limb girdle muscular dystrophy 2B (autosomal recessive)	DYSF	chr2p13.3-p13.1	NM_001130455,NM_001130976,NM_001130977,NM_001130978,NM_001130979,NM_001130980,NM_001130981,NM_001130982,NM_001130983,NM_001130984,NM_001130985,NM_001130986,NM_001130987,NM_003494	ENSG00000135636	8291	0.117348	9.94115	2.7698	0.00575001	0.389204	-2.34925
11745210_s_at	February 2009 (Genome Reference Consortium GRCh37)	protocadherin 9	PCDH9	chr13q14.3-q21.1	NM_020403,NM_203487	ENSG00000184226	5101	-0.231228	4.80616	-2.76937	0.00575753	0.389204	-2.35034
11717959_a_at	February 2009 (Genome Reference Consortium GRCh37)	transcription factor 3 (E2A immunoglobulin enhancer binding factors E12/E47)	TCF3	chr19p13.3	NM_001136139,NM_003200	ENSG00000071564	6929	-0.097704	7.85745	-2.76901	0.00576377	0.389204	-2.35124
11716162_at	February 2009 (Genome Reference Consortium GRCh37)	limb bud and heart development homolog (mouse)	LBH	chr2p23.1	NM_030915	ENSG00000213626	81606	-0.100119	7.22722	-2.76871	0.00576909	0.389204	-2.35201
11726346_a_at	February 2009 (Genome Reference Consortium GRCh37)	linker for activation of T cells family, member 2	LAT2	chr7q11.23	NM_014146,NM_032463,NM_032464	ENSG00000086730	7462	0.0939613	7.34088	2.76844	0.00577383	0.389204	-2.35269
11753012_s_at	February 2009 (Genome Reference Consortium GRCh37)	glyoxalase domain containing 4	GLOD4	chr17p13.3	NM_016080	ENSG00000167699	51031	-0.0766385	5.92186	-2.76802	0.00578115	0.389204	-2.35375
11750470_x_at	February 2009 (Genome Reference Consortium GRCh37)	even-skipped homeobox 1	EVX1	chr7p15-p14	NM_001989	ENSG00000106038	2128	0.0658384	3.63014	2.76793	0.00578279	0.389204	-2.35398
11717760_a_at	February 2009 (Genome Reference Consortium GRCh37)	glia maturation factor, gamma	GMFG	chr19q13.2	NM_004877	ENSG00000130755	9535	0.0407491	11.2103	2.76788	0.00578369	0.389204	-2.35411
11732493_x_at	February 2009 (Genome Reference Consortium GRCh37)	RNA (guanine-9-) methyltransferase domain containing 3	RG9MTD3	chr9p13.2	NM_144964	ENSG00000165275	158234	-0.0949073	6.2398	-2.76565	0.00582298	0.390445	-2.35975
11720395_a_at	February 2009 (Genome Reference Consortium GRCh37)	nibrin	NBN	chr8q21	NM_002485	ENSG00000104320	4683	0.0846273	7.99048	2.765	0.00583441	0.390445	-2.36138
11721131_x_at	February 2009 (Genome Reference Consortium GRCh37)	host cell factor C1 (VP16-accessory protein)	HCFC1	chrXq28	NM_005334	ENSG00000172534	3054	0.0654738	3.40983	2.76312	0.00586784	0.390445	-2.36614
11718429_at	February 2009 (Genome Reference Consortium GRCh37)	emerin	EMD	chrXq28	NM_000117	ENSG00000102119	2010	-0.0708304	6.78974	-2.76275	0.00587431	0.390445	-2.36705
11717281_a_at	February 2009 (Genome Reference Consortium GRCh37)	ArfGAP with SH3 domain, ankyrin repeat and PH domain 1	ASAP1	chr8q24.1-q24.2	NM_018482	ENSG00000153317	50807	0.0858777	9.51355	2.76172	0.00589277	0.390445	-2.36966
11717060_a_at	February 2009 (Genome Reference Consortium GRCh37)	2,4-dienoyl CoA reductase 1, mitochondrial	DECR1	chr8q21.3	NM_001359	ENSG00000104325	1666	0.0399597	10.4244	2.75975	0.00592812	0.390445	-2.37464
11726353_at	February 2009 (Genome Reference Consortium GRCh37)	CD180 molecule	CD180	chr5q12	NM_005582	ENSG00000134061	4064	-0.133628	8.44037	-2.75919	0.00593803	0.390445	-2.37603
11753252_a_at	February 2009 (Genome Reference Consortium GRCh37)	CASP8 and FADD-like apoptosis regulator	CFLAR	chr2q33-q34	NM_001127183,NM_001127184,NM_003879	ENSG00000003402	8837	0.0951751	8.86593	2.75836	0.00595302	0.390445	-2.37813
11752515_a_at	February 2009 (Genome Reference Consortium GRCh37)	ornithine decarboxylase 1	ODC1	chr2p25	NM_002539	ENSG00000115758	4953	-0.134219	8.44028	-2.7583	0.00595415	0.390445	-2.37829
11750026_a_at	February 2009 (Genome Reference Consortium GRCh37)	dynamin 1-like	DNM1L	chr12p11.21	NM_005690,NM_012062,NM_012063	ENSG00000087470	10059	-0.100296	2.79339	-2.75811	0.0059575	0.390445	-2.37875
11719667_s_at	February 2009 (Genome Reference Consortium GRCh37)	stathmin 1	STMN1	chr1p36.1-p35	NM_001145454,NM_005563,NM_203399,NM_203401	ENSG00000117632	3925	-0.0734374	9.9214	-2.7573	0.00597209	0.390445	-2.38079
11743000_at	February 2009 (Genome Reference Consortium GRCh37)	CD83 molecule	CD83	chr6p23	NM_001040280,NM_004233	ENSG00000112149	9308	-0.124341	6.60507	-2.75714	0.00597505	0.390445	-2.3812
11754501_s_at	February 2009 (Genome Reference Consortium GRCh37)	hypothetical protein LOC100130933	LOC100130933	---	NM_001162997,XM_001717994,XM_001719297	---	100130933	0.0491708	2.78004	2.75629	0.00599047	0.390445	-2.38335
11753132_x_at	February 2009 (Genome Reference Consortium GRCh37)	recombination activating gene 1 activating protein 1	RAG1AP1	chr1q22	NM_001122837,NM_001122839,NM_018845	ENSG00000169241	55974	-0.0737471	6.16723	-2.75611	0.00599381	0.390445	-2.38381
11760011_at	February 2009 (Genome Reference Consortium GRCh37)	hypothetical LOC200261	LOC200261	chr20p11.21	XR_041194,XR_041195,XR_041196	---	200261	0.0757315	2.93941	2.75594	0.00599678	0.390445	-2.38422
11747683_a_at	February 2009 (Genome Reference Consortium GRCh37)	Rho GTPase activating protein 27	ARHGAP27	chr17q21.31	NM_001159330,NM_199282	ENSG00000159314 /// ENSG00000185602	201176	0.0667747	3.35208	2.75581	0.00599921	0.390445	-2.38456
11717815_at	February 2009 (Genome Reference Consortium GRCh37)	zinc finger and BTB domain containing 5	ZBTB5	chr9p13.2	NM_014872	ENSG00000168795	9925	-0.0840654	5.17327	-2.75522	0.00600988	0.390445	-2.38604
[truncated: 2,526 more rows]

## Sheet: Table S6
Supplementary Table S6. DEGs of ADNI dataset (AD vs. MCI)
[truncated: 1,922 more rows]

## Sheet: Table S7
Supplementary Table S7. DEGs of ADNI dataset (MCI vs.CN)
[truncated: 1,149 more rows]

## Sheet: Table S8
Supplementary Table S8. DEGs of ADNI dataset (AD vs.CN)
[truncated: 3,823 more rows]

[truncated: 5 more sheets: Table S9, Table S10, Table S11, Table S12, Table S13]
